# Supplementary material for: Poly[(μ2-2-hydr­oxy-2-methyl­propionato-κ3 O 1,O 2:O 1′)(μ2-2-hydr­oxy-2-methyl­propionato-κ2 O 1:κO 1′)dioxido­uranium(VI)]
Source: Acta Crystallogr Sect E Struct Rep Online. 2009 Mar 6;65(Pt 4):m355–6. doi: 10.1107/S1600536809006059 (PMC2968812; doi:10.1107/S1600536809006059)
Supplement: Supplementary file 1 [file e-65-0m355-sup1.cif]

##############################################################################
###                                                                        ###
###        Electronic paper (Acta Crystallographica Section E)             ###
###                                                                        ###
##############################################################################
#                                                                            #
# This CIF contains the data in a paper accepted for publication in Acta     #
# Crystallographica Section E. It conforms to the requirements of Notes      #
# for Authors for Section E, and has been peer reviewed under the auspices   #
# of the IUCr Commission on Journals.                                        #
#                                                                            #
# Full details of the Crystallographic Information File format               #
# are given in the paper "The Crystallographic Information File (CIF):       #
# a New Standard Archive File for Crystallography" by S. R. Hall, F. H.      #
# Allen and I. D. Brown [Acta Cryst. (1991), A47, 655-685].                  #
#                                                                            #
# The current version of the core CIF dictionary is obtainable from          #
# ftp://ftp.iucr.org/pub/cif_core.dic. The current version number is 2.4.    #
#                                                                            #
# Software is freely available for graphical display of the structure(s) in  #
# this CIF.  For information consult the CIF home page http://www.iucr.org/  #
# cif/home.html                                                              #
#                                                                            #
# This file may be used for bona fide research purposes within the           #
# scientific community so long as proper attribution is given to the journal # 
# article from which it was obtained.                                        #
#                                                                            #
##############################################################################
                                             
data_global
_audit_creation_method     'by teXsan'
_journal_date_recd_electronic     2009-02-15
_journal_date_accepted     2009-02-19
_journal_name_full     'Acta Crystallographica, Section E'
_journal_year     2009
_journal_volume     65
_journal_issue      4
_journal_page_first     m355
_journal_page_last     m356
_journal_paper_category     QM
_journal_coeditor_code     NG2546
_publ_contact_author_name     'Takashi Yoshimura'
_publ_contact_author_address
;
1-1 Machikaneyama, Toyonaka, Osaka 560-0043, Japan
;
_publ_contact_author_email     'tyoshi@chem.sci.osaka-u.ac.jp'
_publ_contact_author_fax     '+81-6-6850-5418'
_publ_contact_author_phone     '+81-6-6850-5416'
_publ_section_title
;\
Poly[(\m~2~-2-hydroxy-2-methylpropionato-\k^3^<i>O</i>^1^,<i>O</i>^2^:\
<i>O</i>^1'^)(\m~2~-2-hydroxy-2-methylpropionato-\k^2^<i>O</i>^1^:\
\k<i>O</i>^1'^)dioxidouranium(VI)]
;
loop_
    _publ_author_name
    _publ_author_footnote
    _publ_author_address
    'Yoshimura, Takashi' .
;
Department of Chemistry, Graduate School of Science, Osaka University,
Toyonaka, Osaka 560-0043, Japan
;
    'Kikunaga, Hidetoshi' .
;
Department of Chemistry, Graduate School of Science, Osaka University,
Toyonaka, Osaka 560-0043, Japan
;
    'Shinohara, Atsushi' .
;
Department of Chemistry, Graduate School of Science, Osaka University,
Toyonaka, Osaka 560-0043, Japan
;
_publ_section_synopsis     .
_exptl_special_details
;
IR: 1614(<i>m</i>), 1561(<i>s</i>), 1485(<i>m</i>), 1428(w), 1376(w),
1170(<i>m</i>), 971(w), 926(<i>s</i>), 840(w), 817(w), 625(w), 604(w), 584(w)
cm^-1^
;
_refine_ls_number_restraints     0
data_I
_chemical_name_systematic
;
Poly[(\m~2~-2-hydroxy-2-methylpropionato-
\k^3^<i>O</i>^1^,<i>O</i>^2^:<i>O</i>^1'^)(\m~2~-2-hydroxy-2-
methylpropionato-\k^2^<i>O</i>^1^:\k<i>O</i>^1'^)dioxidouranium(VI)]
;
_chemical_formula_moiety     'C8 H14 O8 U'
_chemical_formula_sum     'C8 H14 O8 U'
_chemical_formula_iupac     '[U (C4 H7 O3)2 O2]'
_chemical_formula_weight     476.22
_chemical_melting_point     ?
_symmetry_cell_setting     monoclinic
_symmetry_space_group_name_H-M     'P 21/n'
_symmetry_space_group_name_Hall     '-P 2yn'
loop_
    _symmetry_equiv_pos_as_xyz
    x,y,z
    1/2-x,1/2+y,1/2-z
    -x,-y,-z
    1/2+x,1/2-y,1/2+z
_cell_length_a     9.009(2)
_cell_length_b     8.237(2)
_cell_length_c     17.552(6)
_cell_angle_alpha     90
_cell_angle_beta     98.246(9)
_cell_angle_gamma     90
_cell_volume     1289.0(6)
_cell_formula_units_Z     4
_cell_measurement_reflns_used     8716
_cell_measurement_theta_min     3.0
_cell_measurement_theta_max     27.5
_cell_measurement_temperature     200(2)
_exptl_crystal_description     'platelet'
_exptl_crystal_colour     'yellow'
_exptl_crystal_size_max     0.200
_exptl_crystal_size_mid     0.110
_exptl_crystal_size_min     0.030
_exptl_crystal_size_rad     ?
_exptl_crystal_density_diffrn     2.454
_exptl_crystal_density_meas     ?
_exptl_crystal_density_method     'not measured'
_exptl_crystal_F_000     872.00
_exptl_absorpt_coefficient_mu     12.622
_exptl_absorpt_correction_type     multi-scan
_exptl_absorpt_process_details     '(ABSCOR; Higashi, 1995)'
_exptl_absorpt_correction_T_min     0.233
_exptl_absorpt_correction_T_max     0.685
_diffrn_ambient_temperature     200(2)
_diffrn_radiation_type     'Mo K\a'
_diffrn_radiation_wavelength     0.7107
_diffrn_radiation_source     'fine-focus sealed tube'
_diffrn_radiation_monochromator     graphite
_diffrn_measurement_device_type     'Rigaku R-AXIS RAPID Imaging Plate'
_diffrn_measurement_method     \w
_diffrn_detector_area_resol_mean     10.00
_diffrn_reflns_number     11887
_diffrn_reflns_av_R_equivalents     0.050
_diffrn_reflns_theta_min     3.0
_diffrn_reflns_theta_max     27.48
_diffrn_reflns_theta_full     27.48
_diffrn_measured_fraction_theta_max     1.0
_diffrn_measured_fraction_theta_full     1.0
_diffrn_reflns_limit_h_min     12
_diffrn_reflns_limit_h_max     11
_diffrn_reflns_limit_k_min     -9
_diffrn_reflns_limit_k_max     10
_diffrn_reflns_limit_l_min     -22
_diffrn_reflns_limit_l_max     22
_refine_special_details
;
Refinement of <i>F</i>^2^ against ALL reflections. The weighted <i>R</i>-factor
<i>wR</i> and goodness of fit <i>S</i> are based on <i>F</i>^2^, conventional
<i>R</i>-factors <i>R</i> are based on <i>F</i>, with <i>F</i> set to zero for
negative <i>F</i>^2^. The threshold expression of <i>F</i>^2^ >
\s(<i>F</i>^2^) is used only for calculating <i>R</i>-factors(gt) <i>etc</i>.
and is not relevant to the choice of reflections for refinement.
<i>R</i>-factors based on <i>F</i>^2^ are statistically about twice as large
as those based on <i>F</i>, and <i>R</i>- factors based on ALL data will be
even larger.
;
_reflns_number_total     2949
_reflns_number_gt     2547
_reflns_threshold_expression     I>2\s(I)
_refine_ls_structure_factor_coef     Fsqd
_refine_ls_matrix_type     full
_refine_ls_R_factor_gt     0.0292
_refine_ls_wR_factor_ref     0.1002
_refine_ls_goodness_of_fit_ref     0.857
_refine_ls_number_reflns     2949
_refine_ls_number_parameters     160
_refine_ls_hydrogen_treatment     constr
_refine_ls_weighting_scheme     calc
_refine_ls_weighting_details
            'w = 1/[\s^2^(Fo^2^) + (0.079P)^2^+5.354P] where P=(Fo^2^+2Fc^2^)/3'
_atom_sites_solution_hydrogens     geom
_atom_sites_solution_primary     direct
_atom_sites_solution_secondary     difmap
_refine_ls_shift/su_max     0.0010
_refine_diff_density_max     0.99
_refine_diff_density_min     -2.15
_refine_ls_extinction_method     none
_refine_ls_extinction_coef     0.0000
loop_
    _atom_type_symbol
    _atom_type_description
    _atom_type_scat_dispersion_real
    _atom_type_scat_dispersion_imag
    _atom_type_scat_source
    'C' 'C' 0.003 0.002
;International Tables for Crystallography
(1992, Vol. C, Tables 4.2.6.8 and 6.1.1.4)
;
    'H' 'H' 0.000 0.000
;International Tables for Crystallography
(1992, Vol. C, Table 6.1.1.4)
;
    'O' 'O' 0.011 0.006
;International Tables for Crystallography
(1992, Vol. C, Tables 4.2.6.8 and 6.1.1.4)
;
    'U' 'U' -9.677 9.665
;International Tables for Crystallography
(1992, Vol. C, Tables 4.2.6.8 and 6.1.1.4)
;
_computing_data_collection     'PROCESS-AUTO (Rigaku, 1998)'
_computing_cell_refinement     'PROCESS-AUTO (Rigaku, 1998)'
_computing_data_reduction     'TEXSAN (Rigaku/MSC, 2004)'
_computing_structure_solution     'SIR92 (Altomare <i>et al.</i>,  1994)'
_computing_structure_refinement     'SHELXL97 (Sheldrick, 2008)'
_computing_molecular_graphics
     'ORTEP-3 (Farrugia, 1997) and <i>Mercury</i> (Macrae <i>et al.</i>,  2006)'
_computing_publication_material     'TEXSAN (Rigaku/MSC, 2004)'
loop_
    _atom_site_type_symbol
    _atom_site_label
    _atom_site_fract_x
    _atom_site_fract_y
    _atom_site_fract_z
    _atom_site_U_iso_or_equiv
    _atom_site_adp_type
    _atom_site_calc_flag
    _atom_site_refinement_flags
    _atom_site_occupancy
    _atom_site_disorder_assembly
    _atom_site_disorder_group
    U U(1) 0.63772(2) 0.19668(3) 0.624250(10)
                                            0.01800(10)
                                                      Uani d . 1.00 . .
    O O(1) 0.7538(6) 0.3101(5) 0.5695(3) 0.0280(10)
                                                  Uani d . 1.00 . .
    O O(2) 0.5188(6) 0.0891(6) 0.6778(3) 0.0320(10)
                                                  Uani d . 1.00 . .
    O O(3) 0.4753(5) 0.4342(5) 0.6250(3) 0.0260(10)
                                                  Uani d . 1.00 . .
    O O(4) 0.6920(5) 0.3869(6) 0.7286(3) 0.0290(10)
                                                  Uani d . 1.00 . .
    O O(5) 0.6435(5) 0.6018(6) 0.7991(3) 0.0252(10) Uani d . 1.00 . .
    O O(6) 0.2338(5) 0.4208(5) 0.5248(3) 0.0241(10) Uani d . 1.00 . .
    O O(7) 0.7009(6) -0.0415(6) 0.5630(3) 0.0340(10)
                                                   Uani d . 1.00 . .
    O O(8) 0.4514(6) 0.1975(5) 0.5169(3) 0.0300(10)
                                                  Uani d . 1.00 . .
    C C(1) 0.6115(7) 0.5015(8) 0.7435(3) 0.0220(10)
                                                  Uani d . 1.00 . .
    C C(2) 0.4611(7) 0.5295(8) 0.6929(4) 0.0210(10)
                                                  Uani d . 1.00 . .
    C C(3) 0.3351(8) 0.4630(10)
                              0.7324(4) 0.036(2) Uani d . 1.00 . .
    C C(4) 0.4392(10) 0.7064(7) 0.6704(5) 0.030(2) Uani d . 1.00 . .
    C C(5) 0.3241(7) 0.1601(8) 0.4820(4) 0.0200(10)
                                                  Uani d . 1.00 . .
    C C(6) 0.1889(7) 0.2626(8) 0.4949(4) 0.0210(10)
                                                  Uani d . 1.00 . .
    C C(7) 0.1191(10) 0.1790(9) 0.5588(5) 0.039(2) Uani d . 1.00 . .
    C C(8) 0.0781(10) 0.2800(10)
                               0.4211(5) 0.038(2) Uani d . 1.00 . .
    H H(1) 0.3277 0.5253 0.7779 0.0356 Uiso calc . 1.00 . .
    H H(2) 0.2423 0.4698 0.6980 0.0356 Uiso calc . 1.00 . .
    H H(3) 0.3555 0.3516 0.7462 0.0356 Uiso calc . 1.00 . .
    H H(4) 0.4388 0.7711 0.7159 0.0297 Uiso calc . 1.00 . .
    H H(5) 0.3454 0.7192 0.6374 0.0297 Uiso calc . 1.00 . .
    H H(6) 0.5196 0.7409 0.6438 0.0297 Uiso calc . 1.00 . .
    H H(7) 0.0321 0.2384 0.5684 0.0386 Uiso calc . 1.00 . .
    H H(8) 0.1908 0.1757 0.6048 0.0386 Uiso calc . 1.00 . .
    H H(9) 0.0907 0.0703 0.5432 0.0386 Uiso calc . 1.00 . .
    H H(10) -0.0100 0.3359 0.4322 0.0383 Uiso calc . 1.00 . .
    H H(11) 0.0507 0.1746 0.4007 0.0383 Uiso calc . 1.00 . .
    H H(12) 0.1237 0.3413 0.3841 0.0383 Uiso calc . 1.00 . .
    H H(13) 0.4210 0.4724 0.5878 0.0255 Uiso calc . 1.00 . .
    H H(14) 0.2178 0.4883 0.4902 0.0241 Uiso calc . 1.00 . .
loop_
    _atom_site_aniso_label
    _atom_site_aniso_U_11
    _atom_site_aniso_U_22
    _atom_site_aniso_U_33
    _atom_site_aniso_U_12
    _atom_site_aniso_U_13
    _atom_site_aniso_U_23
    U(1) 0.0192(2) 0.0158(2) 0.0185(2) 0.00083(8) 0.00050(10)
                                                            -0.00114(8)
    O(1) 0.022(3) 0.030(3) 0.032(3) 0.007(2) 0.004(2) 0.007(2)
    O(2) 0.029(3) 0.025(2) 0.044(3) 0.005(2) 0.009(2) 0.007(2)
    O(3) 0.034(3) 0.022(2) 0.017(2) 0.008(2) -0.008(2) -0.005(2)
    O(4) 0.029(3) 0.025(2) 0.030(2) 0.007(2) -0.004(2) -0.006(2)
    O(5) 0.028(2) 0.027(2) 0.020(2) -0.008(2) 0.001(2) -0.010(2)
    O(6) 0.030(2) 0.016(2) 0.023(2) 0.002(2) -0.005(2) -0.001(2)
    O(7) 0.032(3) 0.027(3) 0.038(3) 0.009(2) -0.008(2) -0.018(2)
    O(8) 0.023(3) 0.033(3) 0.033(3) 0.005(2) -0.002(2) -0.008(2)
    C(1) 0.023(3) 0.024(3) 0.017(3) -0.007(3) 0.000(2) -0.001(3)
    C(2) 0.027(3) 0.016(3) 0.020(3) 0.000(3) 0.000(2) -0.008(2)
    C(3) 0.032(4) 0.042(4) 0.035(4) -0.012(3) 0.009(3) -0.013(3)
    C(4) 0.040(4) 0.015(3) 0.032(4) 0.004(3) -0.001(3) -0.004(3)
    C(5) 0.022(3) 0.019(3) 0.020(3) 0.009(3) 0.001(2) 0.002(3)
    C(6) 0.021(3) 0.018(3) 0.022(3) 0.013(3) -0.003(2) 0.003(3)
    C(7) 0.035(4) 0.036(4) 0.048(5) -0.015(3) 0.017(4) -0.005(3)
    C(8) 0.035(4) 0.035(4) 0.040(4) 0.014(3) -0.012(4) -0.004(4)
_geom_special_details
;
All e.s.d's (except the e.s.d. in the dihedral angle between two l.s. planes)
are estimated using the full covariance matrix. The cell e.s.d.'s are taken
into account individually in the estimation of e.s.d.'s in distances, angles
and torsion angles; correlations between e.s.d.'s in cell parameters are only
used when they are defined by crystal symmetry. An approximate (isotropic)
treatment of cell e.s.d.'s is used for estimating e.s.d.'s involving l.s.
planes.
;
loop_
    _geom_bond_atom_site_label_1
    _geom_bond_atom_site_label_2
    _geom_bond_site_symmetry_1
    _geom_bond_site_symmetry_2
    _geom_bond_distance
    _geom_bond_publ_flag
    U(1) O(1) . . 1.783(5) yes
    U(1) O(2) . . 1.762(6) yes
    U(1) O(3) . . 2.444(5) yes
    U(1) O(4) . . 2.407(5) yes
    U(1) O(5) . 2_646 2.355(4) yes
    U(1) O(7) . . 2.346(5) yes
    U(1) O(8) . . 2.336(5) yes
    O(3) C(2) . . 1.449(8) no
    O(3) H(13) . . 0.820 no
    O(4) C(1) . . 1.241(8) no
    O(5) C(1) . . 1.280(8) no
    O(6) C(6) . . 1.441(8) no
    O(6) H(14) . . 0.820 no
    O(7) C(5) . 3_656 1.257(8) no
    O(8) C(5) . . 1.259(8) no
    C(1) C(2) . . 1.528(8) no
    C(2) C(3) . . 1.510(10)
                          no
    C(2) C(4) . . 1.514(9) no
    C(3) H(1) . . 0.960 no
    C(3) H(2) . . 0.960 no
    C(3) H(3) . . 0.960 no
    C(4) H(4) . . 0.960 no
    C(4) H(5) . . 0.960 no
    C(4) H(6) . . 0.960 no
    C(5) C(6) . . 1.525(10) no
    C(6) C(7) . . 1.530(10)
                          no
    C(6) C(8) . . 1.523(10) no
    C(7) H(7) . . 0.960 no
    C(7) H(8) . . 0.960 no
    C(7) H(9) . . 0.960 no
    C(8) H(10) . . 0.960 no
    C(8) H(11) . . 0.960 no
    C(8) H(12) . . 0.960 no
loop_
    _geom_angle_atom_site_label_1
    _geom_angle_atom_site_label_2
    _geom_angle_atom_site_label_3
    _geom_angle_site_symmetry_1
    _geom_angle_site_symmetry_2
    _geom_angle_site_symmetry_3
    _geom_angle
    _geom_angle_publ_flag
    O(1) U(1) O(2) . . . 178.3(2) no
    O(1) U(1) O(3) . . . 88.9(2) no
    O(1) U(1) O(4) . . . 89.9(2) no
    O(1) U(1) O(5) . . 2_646 88.5(2) no
    O(1) U(1) O(7) . . . 89.5(2) no
    O(1) U(1) O(8) . . . 88.5(2) no
    O(2) U(1) O(3) . . . 89.4(2) no
    O(2) U(1) O(4) . . . 89.7(2) no
    O(2) U(1) O(5) . . 2_646 93.0(2) no
    O(2) U(1) O(7) . . . 91.7(2) no
    O(2) U(1) O(8) . . . 90.6(2) no
    O(3) U(1) O(4) . . . 62.10(10)
                                 no
    O(3) U(1) O(5) . . 2_646 135.7(2) no
    O(3) U(1) O(7) . . . 148.9(2) no
    O(3) U(1) O(8) . . . 68.9(2) no
    O(4) U(1) O(5) . . 2_646 73.7(2) no
    O(4) U(1) O(7) . . . 149.0(2) no
    O(4) U(1) O(8) . . . 131.0(2) no
    O(5) U(1) O(7) 2_646 . . 75.3(2) no
    O(5) U(1) O(8) 2_646 . . 155.1(2) no
    O(7) U(1) O(8) . . . 80.0(2) no
    U(1) O(3) C(2) . . . 124.2(3) no
    U(1) O(3) H(13) . . . 126.3 no
    C(2) O(3) H(13) . . . 109.5 no
    U(1) O(4) C(1) . . . 126.5(4) no
    U(1) O(5) C(1) 2_656 . . 136.7(4) no
    C(6) O(6) H(14) . . . 109.5 no
    U(1) O(7) C(5) . . 3_656 154.9(4) no
    U(1) O(8) C(5) . . . 153.0(5) no
    O(4) C(1) O(5) . . . 125.3(6) no
    O(4) C(1) C(2) . . . 119.3(5) no
    O(5) C(1) C(2) . . . 115.4(6) no
    O(3) C(2) C(1) . . . 102.7(5) no
    O(3) C(2) C(3) . . . 109.9(5) no
    O(3) C(2) C(4) . . . 109.3(5) no
    C(1) C(2) C(3) . . . 109.9(5) no
    C(1) C(2) C(4) . . . 111.6(6) no
    C(3) C(2) C(4) . . . 112.9(6) no
    C(2) C(3) H(1) . . . 109.5 no
    C(2) C(3) H(2) . . . 109.5 no
    C(2) C(3) H(3) . . . 109.5 no
    H(1) C(3) H(2) . . . 109.5 no
    H(1) C(3) H(3) . . . 109.5 no
    H(2) C(3) H(3) . . . 109.5 no
    C(2) C(4) H(4) . . . 109.5 no
    C(2) C(4) H(5) . . . 109.5 no
    C(2) C(4) H(6) . . . 109.5 no
    H(4) C(4) H(5) . . . 109.5 no
    H(4) C(4) H(6) . . . 109.5 no
    H(5) C(4) H(6) . . . 109.5 no
    O(7) C(5) O(8) 3_656 . . 124.4(6) no
    O(7) C(5) C(6) 3_656 . . 116.7(6) no
    O(8) C(5) C(6) . . . 119.0(6) no
    O(6) C(6) C(5) . . . 111.4(5) no
    O(6) C(6) C(7) . . . 105.3(5) no
    O(6) C(6) C(8) . . . 109.8(6) no
    C(5) C(6) C(7) . . . 106.3(6) no
    C(5) C(6) C(8) . . . 111.5(6) no
    C(7) C(6) C(8) . . . 112.2(6) no
    C(6) C(7) H(7) . . . 109.5 no
    C(6) C(7) H(8) . . . 109.5 no
    C(6) C(7) H(9) . . . 109.5 no
    H(7) C(7) H(8) . . . 109.5 no
    H(7) C(7) H(9) . . . 109.5 no
    H(8) C(7) H(9) . . . 109.5 no
    C(6) C(8) H(10) . . . 109.5 no
    C(6) C(8) H(11) . . . 109.5 no
    C(6) C(8) H(12) . . . 109.5 no
    H(10) C(8) H(11) . . . 109.5 no
    H(10) C(8) H(12) . . . 109.5 no
    H(11) C(8) H(12) . . . 109.5 no
loop_
    _geom_hbond_atom_site_label_D
    _geom_hbond_atom_site_label_H
    _geom_hbond_atom_site_label_A
    _geom_hbond_site_symmetry_D
    _geom_hbond_site_symmetry_H
    _geom_hbond_site_symmetry_A
    _geom_hbond_distance_DH
    _geom_hbond_distance_HA
    _geom_hbond_distance_DA
    _geom_hbond_angle_DHA
    _geom_hbond_publ_flag
    O(3) H(13) O(6) . . . 0.820 1.927 2.597(6) 138.188 yes
    O(6) H(14) O(1) . . 3_666 0.820 1.999 2.777(6) 158.201 yes
