# Supplementary material for: Poly[(μ2-2-hydr­oxy-2-methyl­propionato-κ3 O 1,O 2:O 1′)(μ2-2-hydr­oxy-2-methyl­propionato-κ2 O 1:κO 1′)dioxido­uranium(VI)]
Source: Acta Crystallogr Sect E Struct Rep Online. 2009 Mar 6;65(Pt 4):m355–6. doi: 10.1107/S1600536809006059 (PMC2968812; doi:10.1107/S1600536809006059)
Supplement: Supplementary file 2 [file e-65-0m355-Isup2.hkl]

# 
# h,k,l, Fc-squared, Fo-squared, sigma(Fo-squared) and status flag 
# 

data_I

loop_
_symmetry_equiv_pos_as_xyz
x,y,z
1/2-x,1/2+y,1/2-z
-x,-y,-z
1/2+x,1/2-y,1/2+z

_cell_length_a                         9.009(2)
_cell_length_b                         8.237(2)
_cell_length_c                         17.552(6)
_cell_angle_alpha                      90
_cell_angle_beta                       98.246(9)
_cell_angle_gamma                      90


loop_
_refln_index_h
_refln_index_k
_refln_index_l
_refln_F_squared_meas
_refln_F_squared_sigma
_refln_F_squared_calc
_refln_observed_status
   1    1    0     144.88       9.09     125.82 o
   0    1    2   68308.54    5415.84  103443.60 o
   1    1   -1    1120.89      59.89    1065.82 o
   1    1    1   54150.11    3388.35   57248.09 o
   1    0   -3     925.15      59.64     897.58 o
   1    1   -2   29014.11    1715.69   30986.13 o
   1    1    2    1642.83      90.28    1795.57 o
   0    1    3    2278.69     133.68    2244.56 o
   1    0    3  114384.61    8595.81  139456.44 o
   2    0    0    3673.70     199.93    3612.09 o
   1    1   -3  110190.98    8383.78  135789.38 o
   0    0    4   37603.49    2294.60   40297.34 o
   2    0   -2   40287.03    2608.28   43986.14 o
   0    2    1   17304.81     960.65   17220.95 o
   1    1    3    5599.00     310.81    6108.83 o
   2    1   -1    3394.31     195.52    3471.36 o
   2    1    0   68101.17    4968.17   89693.50 o
   0    1    4     293.70      27.47     264.68 o
   2    1   -2    5121.87     296.81    5291.16 o
  -2    0   -2   82285.61    5740.50   96081.87 o
   1    2    0   11552.79     675.86   12503.76 o
   2    1    1    5501.75     320.91    5752.83 o
   0    2    2    9519.56     519.65    9461.51 o
   1    1   -4    3602.96     201.77    3594.14 o
   1    2   -1   33675.93    2039.10   37413.15 o
   1    2    1    1563.99      86.24    1649.11 o
   1    2   -2   12653.66     717.96   13400.38 o
   2    1   -3   20193.78    1237.76   22589.55 o
   2    1    2    3428.18     190.73    3346.90 o
   1    0   -5   29254.31    1835.22   31260.64 o
   1    1    4    4282.60     239.37    4476.88 o
   1    2    2    6085.62     328.26    6181.55 o
   2    0   -4     498.97      49.26     481.82 o
   0    2    3   10734.78     629.31   11503.41 o
   1    2   -3    3414.36     183.38    3080.73 o
   0    1    5    3553.85     220.17    3857.66 o
   1    1   -5    2398.14     137.93    2247.84 o
   2    1   -4   62006.84    4285.12   70274.65 o
   1    0    5     676.08      49.65     674.58 o
   2    1    3    6246.68     340.43    5944.58 o
   1    2    3   35926.25    2185.31   38392.89 o
   2    2   -1    3597.14     227.03    3890.06 o
   2    2    0     484.82      32.17     525.45 o
   3    0   -1    1772.68     120.41    1983.64 o
   0    2    4   43371.34    2900.98   49096.73 o
   2    2   -2   42467.04    2709.91   47261.70 o
   2    2    1   14987.38     874.27   14471.54 o
   1    2   -4    9448.15     560.89   10136.78 o
   2    0    4    7033.43     374.16    6861.20 o
   0    0    6     102.34      22.80      90.04 o
   1    1    5   60148.68    3893.73   64380.30 o
  -3    0   -1   35085.34    2277.78   40701.40 o
   3    1   -1   36260.62    2335.35   39424.25 o
   3    0   -3   30908.09    1998.07   33521.93 o
   2    2   -3    9797.17     572.53   10426.42 o
   3    1    0    2769.74     164.17    3036.27 o
   2    1   -5     129.24      29.64     138.71 o
   2    2    2   29646.18    1801.38   30864.02 o
   3    1   -2     345.38      40.16     307.61 o
   1    2    4   22619.98    1277.60   22614.48 o
   2    1    4   67474.58    4342.97   71755.84 o
   0    1    6   37840.59    2436.30   42223.21 o
   1    1   -6      84.81      40.03     113.26 o
   0    3    1   28829.03    1735.91   29319.30 o
   3    1    1    6075.64     359.67    6423.51 o
   3    1   -3     227.93      42.08      94.15 o
   0    2    5   25767.06    1586.79   26611.53 o
   1    2   -5   26189.76    1610.51   29500.27 o
   1    3    0   29118.91    1843.29   30441.73 o
   0    3    2    6205.20     383.17    7308.72 o
   1    3   -1    3859.83     224.06    4181.67 o
   2    0   -6   33896.05    2286.32   38033.98 o
   2    2   -4    2360.79     154.73    2494.75 o
   2    2    3   14438.35     842.42   14769.28 o
   1    3    1   16186.26     962.24   16878.06 o
   3    1    2   16316.31     936.24   16011.88 o
   1    3   -2   17570.69    1031.19   19044.62 o
   1    1    6    3647.86     204.31    3461.00 o
   3    1   -4    4304.65     267.30    4367.32 o
  -3    0   -3    3143.82     188.35    3452.44 o
   1    0   -7      94.40      31.75      17.14 o
   2    1   -6    1846.66     129.38    1956.58 o
   1    3    2   14440.28     841.62   15818.48 o
   0    3    3   20012.74    1187.35   20682.78 o
   1    2    5     799.09      61.41     835.23 o
   2    1    5   11871.17     669.42   12345.84 o
   3    0   -5    7710.89     488.03    7715.90 o
   1    3   -3   11845.40     711.30   12939.79 o
   3    2   -1    2411.23     147.35    2575.24 o
   3    2    0   10257.72     533.54    9083.54 o
   2    2   -5   47346.15    3011.47   48697.29 o
   3    1    3   45028.15    2955.84   49576.99 o
   3    2   -2    4361.15     314.83    4838.90 o
   1    1   -7   40815.16    2673.97   44787.28 o
   0    1    7    2073.83     135.10    2142.85 o
   2    2    4    5126.28     319.52    5149.23 o
   0    2    6     220.89      46.64     207.59 o
   1    2   -6   15547.38     927.07   16372.21 o
   1    3    3     360.81      47.23     344.83 o
   3    2    1   24007.76    1385.54   26075.18 o
   2    3   -1   24421.56    1481.72   23470.36 o
   2    3    0   30149.58    1835.71   29109.68 o
   3    1   -5   35093.88    2301.64   37499.70 o
   3    2   -3   48112.50    3354.83   54164.23 o
   0    3    4    4185.66     252.45    3952.88 o
   1    0    7   80505.91    5655.71   86877.49 o
   2    3   -2    3607.86     249.91    3882.47 o
   2    3    1   17226.24    1044.68   17601.89 o
   1    3   -4   20775.49    1269.38   22194.57 o
   2    0    6   75422.94    5113.81   78302.48 o
   3    2    2   15935.20     974.99   16962.35 o
   4    0   -2    6369.87     385.98    6565.84 o
   4    0    0   34887.85    2284.07   37965.03 o
   2    1   -7    2694.51     208.43    2877.43 o
   2    3   -3   33500.48    2120.64   36943.51 o
   1    2    6    3812.76     238.99    4367.47 o
   1    1    7    2583.95     153.56    2312.33 o
   3    2   -4    4618.98     294.86    4648.14 o
  -3    1   -4   23248.61    1336.19   22366.37 o
   2    3    2    3091.66     155.99    2798.59 o
   1    3    4    5356.74     349.60    6196.66 o
   2    2   -6   35515.02    2271.11   37857.11 o
   2    1    6      41.09      17.12      20.60 o
   2    2    5    6901.77     369.11    6824.87 o
   4    1   -1    5185.66     337.68    6011.45 o
   0    0    8   48144.65    3190.25   49888.77 o
   3    1   -6    4095.61     312.92    4282.51 o
   4    1   -2   28866.31    1913.17   32601.52 o
   0    3    5    9495.48     630.08   10712.52 o
   4    1    0    4916.87     290.13    4525.63 o
   3    2    3    4877.21     288.37    4399.07 o
   1    3   -5    5927.97     348.83    5469.20 o
   1    2   -7     174.53      46.10     134.96 o
   2    3   -4   17283.11     989.73   17094.27 o
   0    2    7    3617.06     255.30    4002.03 o
   4    1   -3     163.07      41.21     161.38 o
   2    3    3   16639.28     907.61   16578.68 o
  -3    0   -5   72249.66    5010.60   75940.78 o
   1    1   -8    2421.66     163.39    2340.18 o
   4    0   -4   28570.04    1820.29   29092.32 o
   4    1    1    8014.81     456.91    7244.92 o
   0    1    8     287.20      42.53     231.47 o
   3    2   -5    1070.77      86.06    1102.85 o
   4    0    2   24941.02    1477.11   24098.17 o
   2    0   -8    1102.71     112.37    1185.00 o
   0    4    0    3811.50     245.56    3566.86 o
   3    0   -7   39939.09    2745.73   42122.10 o
   1    3    5   14162.12     823.99   13350.66 o
  -3    1   -5    7252.15     412.78    7143.86 o
   0    4    1   30597.49    1913.32   31096.28 o
   4    1   -4     622.81      83.73     711.33 o
   3    3   -1   10718.81     680.56   10806.01 o
   4    1    2   40487.32    2653.91   41117.42 o
   2    2   -7    1835.92     144.07    2165.31 o
   3    3    0   21390.44    1319.52   21400.38 o
   1    2    7   42865.63    2721.88   44391.12 o
   2    3   -5   12388.93     737.81   11934.39 o
   3    2    4   15963.23     940.92   15415.28 o
   2    1   -8   29123.53    1949.91   30424.99 o
   3    3   -2   11714.07     791.67   13135.30 o
   1    4    0   15246.04     885.33   15621.27 o
   0    4    2     437.94      51.24     429.64 o
   1    4   -1     786.48      63.66     843.78 o
   2    2    6   31270.97    1862.55   32280.21 o
   2    3    4   16551.53     928.57   17302.63 o
   3    1   -7    3413.97     242.52    3621.63 o
   0    3    6   18614.53    1182.79   18864.31 o
   1    3   -6   27647.70    1696.99   28662.72 o
   2    1    7    1616.50     104.65    1637.03 o
   1    4    1     388.78      65.21     360.56 o
   1    1    8     208.55      38.64     152.72 o
   3    3    1    7875.36     526.32    7596.25 o
   4    2   -1   10320.36     620.40    9490.78 o
   1    4   -2   28567.32    1762.37   29970.49 o
   3    2   -6   41680.12    2834.34   46189.25 o
  -4    2    2    4687.53     303.82    4800.45 o
   3    3   -3    1199.51     121.65    1219.16 o
   4    2    0   29950.89    1975.43   31865.33 o
   4    1   -5    1067.82     105.69    1142.79 o
   1    0   -9   40573.81    2714.16   41705.54 o
   1    4    2   18816.91    1171.34   18792.95 o
   0    4    3   36711.33    2348.78   38959.09 o
   4    1    3    6261.24     369.21    5679.69 o
   4    2   -3   21865.31    1399.34   21994.60 o
   1    2   -8    7840.42     487.25    8296.10 o
   3    3    2   11872.29     702.70   11033.56 o
   0    2    8   31444.64    1928.70   30127.16 o
   4    2    1   12427.51     738.27   14293.43 o
   1    4   -3     789.76      71.21     786.16 o
   1    3    6   28521.11    1722.72   28362.06 o
   4    0   -6    6783.98     513.25    6788.18 o
   3    3   -4   22987.88    1435.68   24004.83 o
   1    1   -9      18.83      45.91      17.34 o
   2    3   -6    4134.55     250.48    3961.95 o
   3    1    6    1948.69     119.68    2061.24 o
   3    2    5   38373.83    2359.88   38233.61 o
   0    1    9     145.71      48.56     121.17 o
   4    2   -4   35354.98    2424.73   36012.86 o
   1    4    3    8484.78     489.70    8420.70 o
  -4    0   -4   44404.09    2908.19   46450.96 o
   2    3    5   21304.69    1201.26   21640.35 o
   2    4   -1   28602.19    1916.79   31125.32 o
   2    4    0      47.97      18.89      22.08 o
   4    2    2    1524.08     117.75    1374.23 o
   0    4    4    2373.45     170.41    2423.03 o
   4    1   -6   39812.33    2764.66   42606.30 o
   2    2   -8    1975.03     180.18    2212.97 o
   2    4   -2    1180.79     138.98    1244.24 o
   2    0    8    1506.17     110.57    1515.99 o
   3    3    3   25329.59    1649.70   27779.04 o
   2    4    1   12888.14     758.94   14358.20 o
   1    4   -4   32648.01    2064.61   33810.87 o
   1    3   -7   11224.12     708.98   12454.41 o
   0    3    7   23388.41    1446.45   23130.03 o
   3    1   -8    7300.96     500.35    7824.68 o
   3    2   -7   33926.32    2239.89   36053.69 o
   1    0    9    1275.00     108.77    1263.61 o
   2    2    7   26065.70    1494.34   25432.33 o
   1    2    8   18547.12    1128.13   19119.82 o
  -4    1   -4    2801.24     176.29    2926.21 o
   2    1   -9    1439.58     129.11    1482.71 o
   3    3   -5   21596.13    1362.27   22059.54 o
   2    4   -3   23266.16    1383.68   22719.47 o
   4    2   -5     595.72      89.96     643.11 o
   2    1    8   49118.13    3059.97   47208.29 o
   2    4    2    3018.59     170.38    2796.03 o
   5    0   -1   33841.94    2214.11   35315.21 o
   1    4    4   29557.93    1917.50   31272.57 o
   1    1    9   40756.62    2674.43   42745.19 o
   4    2    3    8981.62     557.12    8918.72 o
   3    0    7     167.38      30.81      60.67 o
   5    0   -3    9237.82     589.49    9501.22 o
   0    4    5   15361.41     978.25   15598.21 o
   2    3   -7   28595.68    1817.48   29474.04 o
   1    3    7     606.88      58.18     399.43 o
   3    3    4   22890.27    1414.74   22721.60 o
   1    4   -5    1002.95      78.13     975.61 o
   5    1   -1    9028.85     571.82    9575.79 o
   1    2   -9   26442.50    1813.36   29198.94 o
   5    1   -2     819.68      92.98     975.00 o
   2    4   -4     444.08      55.68     369.19 o
   2    3    6    1602.41      93.03    1564.47 o
   3    2    6   18319.87    1020.65   18204.33 o
   4    1   -7     537.05     107.87     530.83 o
   2    4    3   21357.36    1248.84   21226.69 o
   5    0    1   17102.54    1091.63   17870.06 o
   0    2    9    2080.89     152.25    2169.64 o
   3    1    7   61211.04    3879.61   58649.43 o
   5    1    0      51.41      37.50      27.72 o
   4    3   -1   24198.92    1605.37   25706.41 o
   5    1   -3   35691.63    2378.98   37192.50 o
   0    0   10     427.03      60.66     446.00 o
   3    0   -9    3199.98     260.19    3289.82 o
   3    3   -6    8067.11     492.80    8151.25 o
   4    3   -2   10641.86     637.85   10591.41 o
   4    3    0    2043.73     131.54    2114.35 o
   4    2   -6    1111.08     104.41    1009.47 o
  -4    1   -5    2908.24     195.54    2835.40 o
   3    2   -8    3876.11     271.80    3907.86 o
   1    1  -10    3272.11     238.23    3459.50 o
   1    4    5      23.94      39.43       3.48 o
   4    3   -3    3158.35     251.49    3222.67 o
   5    1    1   28839.29    1877.79   27803.97 o
   1    3   -8   21156.38    1374.15   22323.52 o
   4    2    4   26849.52    1723.81   25759.54 o
   2    2   -9    8105.97     531.76    8583.06 o
  -4    3   -1   12180.55     833.23   13952.65 o
   0    3    8     -35.70      39.82       4.29 o
   2    0  -10   44829.34    3208.90   48743.16 o
   5    1   -4     908.47     127.48     923.45 o
   0    1   10   45046.31    3052.02   48619.87 o
   3    1   -9   35954.39    2470.22   38101.36 o
   3    4   -1     101.01      27.29     102.15 o
   3    4    0    9931.61     546.42    9454.02 o
   2    4   -5   27100.97    1685.40   28293.15 o
   2    2    8     357.20      46.60     316.60 o
   5    0   -5   37831.30    2705.85   37906.99 o
   3    4   -2   36956.49    2231.40   35170.78 o
   2    4    4     328.51      46.83     426.90 o
   4    0   -8   46221.91    3236.20   45988.46 o
   0    4    6     100.87      63.80     116.81 o
   3    3    5    1253.39     106.84    1047.31 o
   1    2    9     155.63      42.47     104.82 o
   1   -4   -6   17102.09    1057.27   17491.33 o
   4    3   -4     491.67     109.86     432.01 o
   3    4    1    2012.72     109.48    1776.54 o
   2    1  -10     104.44      51.51     155.06 o
   5    1    2    5031.66     339.78    5439.22 o
   4    3    2   16760.82    1038.63   15861.22 o
   3    4   -3    2646.41     235.05    2827.88 o
  -4    0   -6     283.66      44.90     345.80 o
   2    3   -8    9306.08     581.11    9365.77 o
   5    1   -5    5775.53     380.23    5376.19 o
   2    1    9    1884.91     138.02    1975.52 o
   5    2   -1   19447.00    1259.39   22094.34 o
   5    2   -2    3618.63     245.98    3466.75 o
   4    1   -8   13140.50     898.66   13765.26 o
   3    3   -7     154.21      43.42     123.47 o
   4    2   -7   15505.41    1046.15   15357.20 o
   2    3    7    8856.73     464.13    7814.37 o
   0    5    1   23968.18    1460.76   23654.33 o
   1    3    8   15794.17     928.06   14806.10 o
  -5    0   -3   25065.11    1567.41   23018.01 o
  -3    4   -2   25625.41    1649.07   26994.24 o
   3    2    7     566.38      48.99     618.16 o
   5    2    0   14491.63     840.00   13940.54 o
   5    2   -3    1478.80     146.35    1556.72 o
   1    1   10    3042.77     203.66    3272.08 o
   1    4    6   25012.01    1596.04   25691.75 o
   3    4   -4   15412.12     916.86   14345.53 o
   4    3   -5   28927.62    1814.42   28186.30 o
  -4    1   -6   28744.90    1873.73   30480.12 o
   4    2    5   12170.31     728.45   11001.58 o
   1    5    0   18510.93    1129.00   16864.20 o
   0    5    2     615.51      83.72     737.04 o
   1    5   -1     785.26     121.65     915.99 o
   2    4   -6    2998.19     215.44    2789.01 o
   1    2  -10    1384.27     132.27    1708.78 o
   3    1    8    1488.13     108.57    1582.24 o
   4    3    3   24459.19    1573.76   23662.30 o
   5    2    1    1777.89     144.67    1580.59 o
   1    5    1    1672.62     135.79    1565.27 o
   5    1    3    2480.12     186.81    2669.52 o
   2    4    5   17206.67    1115.67   17523.65 o
   5    2   -4   12376.61     850.15   13251.72 o
   0    2   10     294.79      57.28     331.23 o
   1    5   -2   25805.36    1738.36   25802.32 o
   3    2   -9    3419.76     260.12    3779.00 o
   5    1   -6    3601.89     325.55    3516.56 o
   1    0  -11     -35.48      47.11      19.37 o
   3    4    3    1478.08     126.78    1362.39 o
   1    3   -9      25.28      41.04      37.49 o
   1    4   -7     210.92      44.54     141.76 o
   1    5    2   12778.76     829.76   12734.96 o
   0    4    7   22636.52    1509.09   22386.41 o
   0    5    3    8716.86     530.81    9238.96 o
   3    3    6    7526.07     474.28    7057.28 o
   0    3    9   25427.63    1633.80   24176.80 o
   2    2  -10   20717.25    1381.02   22389.29 o
   3    1  -10     425.97      81.83     408.02 o
   3    4   -5    1113.69      90.62    1117.66 o
   1    5   -3      15.73      25.41      12.86 o
   5    2    2    1498.38     159.17    1227.96 o
   1    1  -11   40723.06    2760.67   41393.59 o
   4    3   -6   17022.63    1119.54   16785.19 o
   5    2   -5   20223.88    1297.58   19649.26 o
   2    2    9    3883.81     243.46    3900.07 o
   5    0   -7     822.22     166.49     955.16 o
   4    2   -8   19049.25    1273.51   19389.72 o
   3    3   -8   30285.34    1960.41   29389.57 o
   0    1   11     456.70      82.75     388.39 o
   1    5    3       7.61      30.45      20.15 o
   4    3    4     348.56      87.75     354.53 o
   4    1   -9    6582.49     464.44    6147.48 o
   2    3   -9    9426.46     608.74    9658.57 o
   2    5   -1   18671.78    1089.22   17987.08 o
   2    0   10   36117.31    2294.99   34340.49 o
   2    5    0     472.75      47.71     409.05 o
  -5    1   -4    1904.07     149.04    1705.30 o
   0    5    4     106.87      32.91      80.37 o
   1    2   10    6398.01     410.45    6245.07 o
   2    4   -7    8910.81     561.66    9129.06 o
   1    4    7    1125.16     112.29    1202.58 o
  -4    2   -6    3636.63     267.45    3694.51 o
   3    4    4    6197.41     442.27    5895.75 o
   2    3    8    9526.39     537.65    9168.60 o
   2    5   -2       7.22      22.27      11.65 o
   2    1  -11    1983.03     193.45    2252.84 o
   2    5    1   31198.73    1887.84   30992.24 o
   1    5   -4   18806.43    1132.07   18611.38 o
   5    1   -7   31953.39    2338.35   31890.66 o
   2    4    6    1950.64     129.21    1997.30 o
   3    2    8    2291.59     138.11    2180.23 o
   1    3    9    5158.42     330.59    4906.41 o
  -4    1   -7    3732.90     270.37    3970.92 o
   5    2    3   18887.99    1215.09   18663.83 o
   3    0    9   40148.61    2566.43   39319.45 o
   4    4   -1    3708.34     241.99    3825.29 o
   2    1   10     191.44      37.20     167.67 o
   1    0   11   31469.44    1991.68   30472.56 o
   3    4   -6   24338.54    1553.47   25048.81 o
   4    4   -2     390.41      55.70     439.46 o
   4    4    0    2042.98     122.70    1810.77 o
   5    2   -6    1688.77     167.77    1666.31 o
   2    5   -3   30785.66    2192.68   32176.42 o
   2    5    2     808.12      67.42     895.84 o
   5    3   -1     119.61      35.62      80.79 o
   1    5    4   10867.85     658.05   10303.15 o
   5    3   -2   26351.82    1625.79   23679.60 o
  -5    0   -5    6289.31     409.74    6529.88 o
   6    0   -2   37518.23    2559.37   39849.84 o
   4    3   -7    3339.34     277.24    3265.24 o
   4    4   -3   30916.08    1973.40   30111.78 o
   1    4   -8   20681.02    1338.35   19957.40 o
   3    1    9    1280.09     105.65    1342.02 o
   3    3    7    8009.90     475.88    9146.68 o
   5    3    0    3729.96     220.91    3720.01 o
   0    4    8    2683.42     233.38    2463.48 o
   3    2  -10   11002.94     742.18   11196.46 o
   4    4    1   40566.57    2809.08   39744.12 o
   1    1   11      62.26      35.94      72.97 o
   5    3   -3    6277.23     422.60    5823.31 o
   0    5    5   21146.11    1387.96   20961.78 o
   1    2  -11    1534.40     176.09    1377.23 o
   6    0    0    9972.72     671.50   10334.75 o
   3    0  -11   50886.93    3952.11   52544.75 o
   4    3    5    5329.95     403.70    4531.79 o
   1    5   -5     -15.29      44.10       0.33 o
   2    5   -4     430.94      63.37     384.12 o
   1    3  -10   22482.98    1515.70   22170.67 o
  -5    1   -5   23807.85    1592.42   24943.62 o
   4    0  -10    6582.93     567.00    6462.43 o
   6    1   -2   12117.55     817.11   12547.49 o
   3    4    5    1942.21     165.90    2205.79 o
   0    2   11    8031.97     557.73    7669.30 o
   2    5    3    9792.97     577.67    9789.03 o
   5    3    1   10389.62     710.93   10214.37 o
   6    1   -1     778.68      83.49     662.82 o
   4    4   -4    1712.30     175.51    1357.29 o
   6    0   -4    8240.28     557.92    8160.97 o
   4    2   -9    3268.40     263.90    3150.85 o
   5    3   -4    1713.24     168.85    1597.70 o
   5    2    4   10494.55     765.39   10701.59 o
   0    3   10    5750.01     380.59    5571.67 o
   6    1   -3    2667.52     240.70    2970.42 o
   3    3   -9    9542.90     641.43    9737.29 o
   4    4    2     823.12     109.83     727.15 o
   5    1   -8     864.48     130.35     761.30 o
   6    1    0   23849.69    1548.76   23201.09 o
   3    1  -11    1838.10     197.64    1887.09 o
   2    4   -8      15.28      60.13     109.66 o
   2    2  -11    4406.98     320.38    4157.99 o
   5    2   -7    2989.01     255.17    3153.34 o
   3    4   -7    2693.57     223.29    2594.89 o
  -4    0   -8   34161.38    2169.53   32633.10 o
   1    5    5     155.46      73.59     113.10 o
   4    1  -10   23981.79    1796.11   24778.18 o
   2    4    7   11785.69     690.02   11910.57 o
  -4    2   -7    2487.70     166.87    2181.63 o
   1    4    8   19270.16    1193.93   18455.06 o
   6    1   -4   35612.45    2460.02   34546.23 o
   0    0   12   30516.38    2025.95   31511.51 o
   2    3  -10      33.54      62.09      60.23 o
   2    2   10   27422.64    1686.21   26577.84 o
   5    3    2   28968.60    2014.77   27595.18 o
   3    5   -1      94.91      31.87      67.39 o
   3    5    0   33226.53    1955.78   30937.42 o
   6    1    1    2586.67     197.70    2292.63 o
   1    1  -12      76.60      73.77      41.67 o
   2    0  -12     271.28      82.60     277.17 o
   2    5   -5   14202.56     864.03   13986.44 o
   4    4   -5    5281.17     425.62    4837.59 o
   3    5   -2   14138.92     829.34   13274.01 o
   5    3   -5    1359.66     161.68    1164.09 o
   2    3    9   18000.09    1087.19   17677.99 o
   2    5    4    1293.10     116.25    1355.23 o
   4    3   -8     109.13      70.01      81.49 o
  -4    1   -8    5739.75     368.44    5897.26 o
   0    5    6      53.16      58.50      29.75 o
  -6    0   -2   20494.34    1312.66   19067.22 o
   4    4    3    7405.43     547.27    6706.17 o
   1    5   -6   25454.43    1710.85   26593.61 o
   3    2    9   16425.83     940.78   15466.73 o
   3    5    1     565.47      45.81     536.53 o
   0    1   12     -12.18      42.63      17.27 o
   1    2   11   23620.38    1519.08   23314.54 o
   3    5   -3      16.62      34.50      26.04 o
   6    1   -5     521.01     113.68     477.33 o
   1    3   10   13086.87     840.35   13460.01 o
   2    1  -12   31564.07    2179.54   31439.99 o
   4    3    6    8896.45     592.95    8526.15 o
   5    0   -9   37250.98    2867.91   38114.71 o
   1    4   -9    2993.79     207.03    2539.14 o
   3    4    6   14752.43    1012.43   14317.75 o
   3    3    8   20201.71    1154.97   19847.17 o
   5    2    5    3526.72     254.50    4206.55 o
   6    2   -2   15994.36    1074.14   15708.33 o
   6    1    2    3335.01     251.51    3119.11 o
   0    4    9   26001.72    1738.43   23811.34 o
   6    2   -1   14591.52     917.31   14791.13 o
  -5    1   -6    1874.52     164.03    2065.30 o
   5    3    3    2597.63     225.63    2752.44 o
   6    0   -6   34571.29    2462.68   35172.26 o
   3    5    2    4686.50     290.90    5142.79 o
   2    1   11     876.96      73.65     602.99 o
   6    2   -3       2.18      45.71      34.60 o
   5    3   -6   20726.59    1490.85   21415.53 o
   1    5    6   20481.40    1380.32   20753.64 o
   5    2   -8    9945.07     784.90    9980.77 o
   3    2  -11   17233.63    1202.37   17654.80 o
   4    4   -6     593.26      71.38     423.00 o
   6    2    0    2112.16     187.62    1972.26 o
   3    5   -4   26114.25    1997.09   24630.07 o
   5    1   -9    8744.45     667.96    9101.41 o
   3    1   10     547.98      70.27     567.09 o
   2    5   -6    1524.91     144.70    1389.14 o
   3    4   -8    3535.64     300.74    3515.73 o
   4    2  -10    3617.16     294.63    3784.84 o
   4    4    4    1389.52     139.02    1167.59 o
   2    5    5   14319.73     888.83   14035.15 o
   6    1   -6    8921.30     717.83    8811.45 o
   6    2   -4    5173.58     394.98    5099.07 o
   2    4   -9   16453.85    1068.47   16803.91 o
   3    3  -10    4302.16     366.76    4197.85 o
   1    3  -11   12617.87     866.62   13516.92 o
   6    2    1    2425.57     214.98    2489.93 o
   1    1   12    1550.32     160.18    1622.59 o
   1    2  -12   13713.60     933.83   14494.03 o
   2    4    8      18.71      26.06       4.18 o
   3    5    3    1450.55     146.22    1485.92 o
   1    5   -7      52.43      43.80      11.76 o
   0    5    7   21365.07    1510.61   20652.67 o
   0    6    0    4199.94     264.42    3803.21 o
   6    1    3     519.54      94.66     584.29 o
  -4    2   -8   17296.11    1071.12   16388.48 o
   0    3   11   10460.31     677.61   10088.18 o
   1    4    9      -7.40      45.81      78.36 o
   0    6    1   14699.35     871.54   13702.77 o
   4    1  -11    2066.01     261.49    1709.94 o
   4    3   -9   17235.39    1267.09   17851.72 o
   0    2   12   13047.84     901.41   12848.17 o
   3    5   -5    1339.17     141.35    1328.18 o
   5    3    4    4742.26     355.89    4327.53 o
   3    1  -12    3857.12     328.23    3775.19 o
   6    2   -5   10411.25     760.39   10217.30 o
  -5    0   -7   29383.17    1876.20   28984.75 o
   2    2  -12    1065.32     185.81    1137.97 o
   1    6    0   14853.17     956.03   13212.47 o
   2    3  -11   10578.30     724.11   10754.18 o
   0    6    2      35.28      33.40      11.13 o
   5    4   -1    1304.07     118.22    1307.62 o
   1    6   -1    5031.20     440.17    5243.12 o
   5    3   -7    9527.25     634.53    9007.77 o
   5    4   -2    1158.69     111.01    1092.66 o
   6    2    2   21327.56    1403.63   19811.30 o
   4    4   -7   23915.34    1546.11   23383.35 o
  -4    3   -7   10029.11     649.65   10176.76 o
  -5    2   -6    2764.73     196.48    2555.62 o
   1    0  -13   37574.08    2842.37   38821.94 o
   1    6    1      46.84      35.30       6.90 o
   5    4    0   29832.53    1854.43   32176.68 o
  -3    4   -7    1067.15     113.41    1194.24 o
  -6    0   -4    4852.13     309.84    4358.08 o
   2    2   11   10145.38     635.16    9755.28 o
   4    1    9     983.65      82.10     920.43 o
   2    3   10     886.11      83.03     787.47 o
   6    1   -7    3192.13     329.29    3275.85 o
   5    4   -3     206.74      56.91     115.95 o
   1    6   -2   13679.60     933.80   12936.83 o
   2    5   -7   16448.75    1020.01   15829.85 o
   1    5    7     103.28      36.39       1.89 o
  -5    1   -7    4700.22     301.44    4560.33 o
   3    5    4   21295.08    1385.27   20072.43 o
   4    4    5   23354.70    1523.20   21858.21 o
   5    2   -9   18559.21    1320.19   18636.45 o
   3    2   10    9331.70     552.10    8925.57 o
   1    6    2    7947.88     576.10    8624.40 o
   0    6    3   10886.94     669.05   10787.38 o
   2    5    6      57.46      41.77      29.59 o
   1    4  -10   17112.99    1165.44   16496.33 o
  -5    4   -1      83.52      29.07     105.45 o
   1    1  -13    1191.33     140.17    1144.61 o
   3    3    9      66.47      23.61      20.46 o
   6    2   -6   14058.32     969.58   12996.36 o
  -6    1   -4   17186.46    1026.68   15532.91 o
   4    5   -1   32208.09    1913.63   29157.91 o
   5    4   -4   21760.33    1427.61   20815.37 o
   1    3   11     -14.20      46.66      18.26 o
   0    4   10      27.58      58.62       6.21 o
   1    6   -3    1393.38     180.24    1053.47 o
   3    4   -9      91.83      55.23     111.88 o
   3    5   -6   10581.46     668.00   10446.52 o
   5    1  -10    4094.18     427.16    3941.45 o
   4    5   -2    1811.81     138.61    1857.90 o
   4    5    0     122.53      31.29     105.22 o
   1    2   12    5479.35     358.73    5327.46 o
   2    0   12    1474.66     148.48    1381.24 o
   0    1   13    2660.63     249.33    2461.70 o
  -6    2   -3    7137.45     460.04    6685.92 o
   3    0   11    2996.88     235.37    2806.49 o
   5    3    5   11111.69     746.62   10530.04 o
   6    0   -8    7991.88     724.06    7608.77 o
   6    3   -2     465.37      71.47     361.07 o
   2    1  -13     461.38     103.81     513.32 o
   4    5   -3    8130.05     503.10    7153.41 o
   6    3   -1    2043.93     160.36    2009.81 o
   1    5   -8   14649.51     926.42   14105.87 o
   1    6    3    5034.54     381.18    4721.39 o
   4    2  -11    8078.97     625.71    8571.31 o
   0    5    8      94.28      80.79     216.51 o
   2    4  -10    1555.11     185.25    1328.43 o
   2    6   -1   12879.26     770.65   11948.39 o
  -4    5   -1    3509.71     325.36    4025.09 o
   2    6    0     184.65      47.58     253.55 o
   5    4    2    6509.29     467.75    5077.99 o
   6    3   -3   22473.95    1429.58   19417.58 o
   3    2  -12    2988.79     275.71    3110.18 o
   0    6    4    4369.13     318.48    4493.65 o
   5    3   -8    2922.09     261.87    3351.12 o
   6    3    0    9412.06     645.63    8308.64 o
   3    3  -11     627.30     144.18     725.93 o
   2    1   12   17528.47    1154.45   17112.19 o
   2    6   -2    7694.74     490.40    7462.10 o
   5    4   -5     716.66     115.75     640.10 o
   2    4    9   10277.34     600.45    9638.80 o
   2    6    1    8101.80     496.75    8333.25 o
   1    6   -4    8245.25     551.38    7662.67 o
   4    0  -12   21624.99    1633.57   22616.10 o
   3    1   11   19049.57    1248.95   19230.38 o
   4    4   -8    2213.94     210.86    2578.92 o
   6    1   -8   17207.38    1217.43   16654.18 o
   4    3  -10    6765.33     564.51    6534.88 o
   3    5    5      86.90      45.39       2.23 o
   4    5   -4      15.97      52.30      86.35 o
   6    3   -4    1827.39     199.02    1781.47 o
  -4    2   -9    7187.08     469.28    6691.81 o
   6    2   -7    1566.90     184.26    1836.63 o
   1    0   13     245.10      81.24     129.10 o
   4    5    2      44.74      67.17      55.89 o
   1    4   10   19084.60    1225.00   18267.49 o
   2    6   -3   12182.29     891.99   11659.75 o
   6    3    1   27296.45    1896.43   26681.15 o
   1    3  -12    3785.34     350.90    3912.78 o
  -5    2   -7   13152.97     905.11   14074.38 o
   4    4    6       6.38      56.14      22.43 o
   2    5   -8      80.28      63.87      63.81 o
   3    0  -13    1204.35     238.22    1280.44 o
   2    6    2    5404.81     350.23    5339.44 o
   1    6    4   14888.80     911.51   14884.16 o
   4    1  -12    3410.67     320.48    3104.06 o
   3    5   -7      81.18      57.85      19.56 o
  -4    3   -8    1418.58     163.77    1233.30 o
   3    4    8   10789.71     580.02   10225.41 o
  -6    1   -5    1334.64     147.73    1529.40 o
   4    0   10    3694.24     268.18    3497.50 o
   7    0   -1    6160.47     476.82    6366.79 o
   2    5    7    9964.05     594.54    9053.88 o
   1    2  -13   15358.68    1058.43   15525.96 o
   7    0   -3   17254.20    1295.14   18204.11 o
   1    5    8   19271.35    1247.34   17965.39 o
   5    4    3    1647.03     175.21    1334.21 o
   6    2    4    1065.09     145.72     954.16 o
   0    3   12      58.25      70.07      30.75 o
   1    1   13   23379.73    1519.71   22813.91 o
   5    2  -10    2112.82     235.71    2060.40 o
   6    3   -5     453.27     112.76     306.89 o
   0    6    5   12205.11     789.23   11734.79 o
   5    0  -11   17035.55    1303.07   16919.72 o
   5    4   -6    4033.74     459.19    4094.22 o
   4    5   -5   20475.43    1542.41   20524.90 o
  -5    1   -8    2679.96     221.19    2449.29 o
   2    3  -12    9226.49     666.63    9456.74 o
   3    1  -13   26056.38    1940.72   27631.93 o
   1    6   -5    2217.73     209.03    2262.41 o
   7    1   -2      50.44      48.13       5.72 o
   0    2   13    3889.12     310.70    4400.61 o
   2    6   -4    1333.97     202.16    1541.46 o
   2    2  -13   11026.43     805.19   11015.70 o
   6    3    2    2269.98     227.30    2009.86 o
   4    1   10   24631.97    1529.57   23797.32 o
   7    1   -1   21869.04    1579.08   21643.54 o
   2    6    3   14367.44     926.16   13386.28 o
   4    5    3   21556.84    1460.62   20070.86 o
   5    3    6   11152.59     674.97   10009.35 o
   7    1   -3   10786.19     783.55   11045.84 o
   2    3   11    6599.02     434.79    5797.04 o
   3    4  -10   15018.40    1014.70   14893.42 o
   5    1  -11   21028.50    1588.47   20808.97 o
   1    4  -11     114.03      61.38      91.17 o
   2    2   12     275.95      61.31     237.46 o
   7    1    0     990.15     132.75    1017.54 o
   5    3   -9    1270.81     212.02    1474.85 o
   7    1   -4    3821.35     356.68    3976.35 o
   1    5   -9     177.12      62.66     206.85 o
   3    3   10    4772.10     275.95    4289.52 o
   7    0    1   23618.96    1551.71   21646.99 o
   3    2   11     423.04      61.65     350.12 o
   3    5    6    7043.78     487.32    6716.01 o
   7    0   -5    8563.35     738.48    9279.39 o
   6    2   -8    5443.52     434.34    5234.03 o
   1    6    5      36.65      65.35      52.93 o
   6    1   -9    1656.14     267.30    1726.93 o
   0    4   11   15951.64    1108.24   14444.14 o
   0    5    9   21130.20    1529.03   20112.77 o
   6    3   -6    2035.43     224.82    1434.80 o
   4    4   -9    2552.83     230.14    2732.33 o
  -6    0   -6   24663.36    1553.44   23028.62 o
   5    4    4   30050.85    2072.86   29054.48 o
   3    6   -1    1259.96     111.32    1305.17 o
   3    6    0    5893.14     327.04    4307.70 o
   1    3   12   13358.40     895.29   13573.63 o
   4    5   -6      93.06      55.87      10.14 o
   2    6   -5   18215.52    1198.73   17356.71 o
   3    6   -2   21281.88    1258.39   17775.48 o
   2    4  -11    7856.33     569.29    8002.05 o
  -7    1   -1    3812.02     340.94    3939.38 o
   5    4   -7     127.47      73.32     164.59 o
   2    0  -14   31019.44    2284.14   29910.25 o
   4    2  -12   15519.33    1126.18   15296.02 o
   6    3    3    2049.09     211.38    1935.16 o
   2    6    4     790.86     103.98     847.51 o
   3    5   -8   12744.17     896.17   12704.07 o
   7    1   -5   17598.28    1297.91   17607.81 o
   0    0   14     -67.95      63.19       3.48 o
   0    6    6     527.32     115.48     482.93 o
  -6    2   -5     403.55      96.34     337.38 o
   1    1  -14    2456.46     241.76    2369.20 o
   4    4    7    5471.01     378.12    5852.97 o
   1    6   -6    6533.65     450.11    6887.14 o
   4    5    4      22.21      56.59      59.02 o
   3    6    1    7097.20     410.88    6391.66 o
   4    3  -11    1775.75     245.32    1547.48 o
  -6    1   -6    4829.77     321.77    4637.45 o
   2    5   -9    6908.58     468.58    6432.98 o
   2    4   10     843.33      89.33     882.23 o
   1    2   13      88.92      51.64      24.74 o
   3    3  -12    8116.28     609.73    8818.05 o
   3    6   -3    3423.65     323.42    2861.22 o
  -5    2   -8    5823.48     423.44    4855.57 o
   3    2  -13    1974.58     237.31    2129.08 o
   2    5    8     358.03      68.24     346.62 o
   2    1  -14    1113.31     198.56     924.73 o
   7    2   -2    9122.42     646.53    9350.49 o
   0    1   14   24711.41    1697.93   25343.86 o
   4    2   10     940.90      82.18     746.64 o
   7    2   -1    6015.42     431.56    5938.02 o
   1    5    9     183.05      69.01     282.52 o
   7    2   -3   13414.82     963.60   14028.95 o
  -5    0   -9    5986.58     403.06    5002.97 o
   3    4    9     902.99      68.28     741.56 o
   3    6    2   12994.29     787.74   13033.99 o
  -4    3   -9    2537.35     253.89    2592.10 o
   1    4   11     637.33     122.22     709.73 o
   6    3   -7   15961.24    1195.69   16000.17 o
   7    1    2     318.08      84.60     330.61 o
   3    1   12    2976.08     238.35    2860.63 o
   5    2  -11    3476.78     437.08    4062.46 o
   7    1   -6     563.44      99.65     483.15 o
   6    0  -10   16356.95    1412.16   15911.34 o
   2    1   13    3756.40     304.60    3702.04 o
   1    6    6    7909.06     593.35    7216.74 o
   3    6   -4    9472.80     755.58    8931.68 o
  -5    3   -7     255.30      68.61     207.04 o
   7    2    0     857.76     138.17     811.28 o
   7    2   -4     120.25      58.71      14.69 o
   5    5   -1      62.48      34.99      28.05 o
   5    5   -2   26115.95    1627.76   23685.61 o
   2    6   -6    3505.91     259.28    3237.39 o
   6    4   -2     836.78     120.46     774.13 o
  -5    4   -5    1698.47     171.15    1557.79 o
   4    1  -13    3598.60     355.69    3442.56 o
   4    5   -7    4048.82     291.29    3724.79 o
   6    2   -9    6026.01     511.26    6131.83 o
   6    4   -1   24281.12    1537.33   25043.93 o
   1    3  -13     263.18      72.15     332.88 o
  -5    1   -9   25372.13    1727.76   24345.31 o
   2    6    5    5618.70     385.28    5086.77 o
   3    5    7    1006.59     129.15     890.94 o
   6    3    4    6225.88     476.85    5674.90 o
  -5    5    0    2807.40     239.62    2321.01 o
   5    5   -3     463.47      89.63     480.14 o
   6    4   -3    2089.84     232.02    1983.17 o
  -7    0   -3    6329.89     454.59    6792.54 o
   5    3  -10   14272.56    1146.67   14013.85 o
   6    1  -10    3288.08     356.47    4108.77 o
   7    0   -7   27577.98    1996.69   25523.25 o
   5    4   -8   18173.09    1332.85   17687.31 o
  -6    4    0      32.55      23.34      44.44 o
   3    4  -11     558.10     145.84     581.85 o
   4    5    5   10833.27     710.40    8381.80 o
   3    6    3    1186.55     112.23    1146.09 o
   7    2    1   10036.28     720.36    9058.51 o
   0    3   13   13142.03    1007.01   13801.43 o
   1    6   -7     116.50      49.82      16.64 o
   0    6    7   10263.28     802.03    9183.01 o
   7    2   -5    6228.24     444.54    5703.79 o
   1    5  -10   20539.63    1371.72   19925.88 o
   4    4  -10     366.30      97.15     388.53 o
   2    3  -13    3237.93     365.53    3522.07 o
   1    2  -14    1169.74     169.48    1437.95 o
   5    1  -12    1520.96     224.56    1457.41 o
  -5    5   -1      66.92      87.66      19.41 o
   6    4   -4      70.20      56.32      12.20 o
  -6    2   -6    6847.81     502.99    6530.05 o
   4    1   11    1271.69     126.78    1062.02 o
   3    6   -5     115.13      50.30     177.05 o
   5    5   -4    2358.40     206.73    2076.48 o
   0    5   10     237.86      90.79     128.54 o
   3    1  -14    1606.08     228.22    1586.43 o
  -7    1   -3   11731.14     768.67   11374.77 o
   3    5   -9     487.61      92.20     493.97 o
   7    1   -7    4859.58     394.48    5034.48 o
   1    1   14    1990.15     182.50    1997.51 o
   6    4    1    3552.56     315.64    2950.73 o
   1    4  -12   13297.41     965.61   14475.36 o
   2    3   12    5485.81     378.21    5086.60 o
   2    2  -14   17563.10    1269.58   17384.78 o
  -6    1   -7     282.15      87.78     434.89 o
   3    3   11   10757.83     636.58    9769.97 o
   0    2   14     262.27      92.61     103.45 o
  -4    4   -8    1848.12     186.50    2174.96 o
   6    3   -8    4936.16     426.46    5236.81 o
   0    4   12     592.08     124.43     290.57 o
   2    5  -10     359.45     118.46     470.63 o
   7    2    2    7394.88     556.33    6785.20 o
   5    5    2   23183.33    1648.85   21923.79 o
   3    2   12    2928.76     225.81    2919.50 o
   6    4   -5   17640.87    1290.94   16843.31 o
   7    2   -6    9014.87     657.88    8521.78 o
   2    2   13    1926.34     186.68    1856.68 o
   2    6   -7    3010.09     271.62    2643.40 o
   1    6    7    3951.03     347.58    3893.54 o
   2    4  -12      14.78      62.45      44.92 o
   3    6    4    6772.44     376.76    6523.10 o
   5    5   -5     147.29      99.98     344.90 o
   2    5    9   10457.37     614.59    8907.39 o
   2    6    6    4480.34     353.32    4679.43 o
   4    3  -12    1302.01     224.48    1223.68 o
   4    5   -8     586.97     103.26     597.32 o
   4    2  -13    2732.67     306.91    3212.62 o
   6    3    5   14385.07     979.82   11040.60 o
   6    4    2    2505.88     273.99    2414.77 o
   5    4    6    2155.22     238.69    2644.32 o
  -5    2   -9    3343.08     293.45    2882.99 o
   0    7    1    4315.25     357.42    3445.47 o
   2    4   11   16513.93    1021.37   15209.24 o
   4    6   -1    3858.68     254.86    3314.05 o
   1    3   13    7892.42     509.93    7300.57 o
   3    6   -6   25088.87    1701.24   23367.24 o
   1    0  -15    1028.88     171.11    1030.38 o
   4    6   -2     390.02      88.09     455.51 o
   1    5   10   11847.78     819.91   11264.05 o
   4    6    0    6898.58     434.77    6806.68 o
   6    2  -10    8875.21     832.99    8780.92 o
  -5    3   -8    2878.19     229.10    2589.95 o
   4    5    6    1337.34     165.49    1597.30 o
   3    3  -13    6007.14     478.86    5611.12 o
   1    7    0    7059.64     459.00    5622.80 o
   0    7    2   10376.83     748.33   10054.44 o
   5    4   -9    1834.44     249.20    1855.88 o
   3    4   10   10491.72     658.40   11011.39 o
  -7    1   -4    2795.49     253.55    2839.34 o
   1    7   -1     208.72      93.17     220.20 o
   7    3   -2     876.66     116.38     968.02 o
  -3    5   -8   15092.33    1012.85   14297.18 o
   4    6   -3   25954.39    1701.09   24838.93 o
   5    2  -12    5341.32     601.25    5745.22 o
   7    1   -8    2014.42     242.07    1812.25 o
   7    3   -1    5196.38     364.85    5615.70 o
  -4    3  -10   11428.18     809.86   10092.55 o
   1    7    1    9922.16     665.66    8595.64 o
   7    3   -3    1209.19     158.66    1476.44 o
   1    6   -8   17538.72    1241.95   16619.13 o
   5    5    3     565.90     114.58     327.65 o
   6    4   -6     368.98     113.40     402.69 o
   0    6    8    4024.72     335.06    3535.13 o
   4    2   11    4293.93     281.89    3951.39 o
   4    6    1   15598.46     893.93   15401.02 o
   3    2  -14    6643.01     637.58    6331.49 o
   7    2    3    1953.74     260.33    1644.76 o
   1    7   -2    8974.58     667.31    7620.71 o
   1    1  -15   18872.33    1505.86   18514.80 o
   3    0   13   12315.85     814.17   11733.18 o
   5    3  -11    4068.42     457.60    4008.73 o
   6    1  -11    1259.04     216.63    1279.10 o
   5    5   -6   15941.56    1293.37   16035.64 o
   7    2   -7    5889.42     574.06    5216.00 o
   1    2   14    4285.06     315.30    3970.36 o
   4    0  -14    2105.55     286.19    1993.27 o
   1    4   12   12789.66     860.23   11394.83 o
   7    3    0   16691.23    1189.52   15499.68 o
   7    3   -4   12386.04     901.15   11759.26 o
   1    7    2    7750.60     553.26    7220.72 o
   2    0   14   17525.24    1208.66   15731.16 o
   6    4    3   22897.80    1630.04   20688.72 o
   0    7    3    7736.18     517.92    6941.45 o
  -6    2   -7    5817.49     454.02    5337.39 o
  -5    1  -10    1695.62     178.80    1166.25 o
  -6    0   -8    6215.82     470.40    7193.31 o
   5    0  -13   14133.83    1127.36   13058.82 o
   6    3   -9    2328.09     290.28    2109.02 o
   3    6    5    3630.52     295.89    3151.37 o
   2    1  -15    4271.01     403.22    4218.26 o
   4    6   -4    3580.79     393.00    3907.14 o
   4    4  -11   11172.31     906.48   10634.14 o
   3    5  -10    2651.04     293.24    2674.91 o
   1    7   -3   11185.88     831.63    9473.25 o
   3    4  -12    5613.17     468.91    6235.32 o
   4    6    2     406.52     102.02     279.22 o
   3    1   13     150.20      53.94     165.26 o
   0    1   15    2233.68     261.15    2086.83 o
   1    5  -11     531.63     122.47     275.73 o
   4    1  -14   20708.02    1609.68   20941.92 o
   2    6   -8     157.41      59.47      15.04 o
  -7    0   -5   22022.59    1426.06   19457.13 o
   7    3    1     990.19     158.68     873.29 o
   2    1   14     217.96      74.18     222.14 o
   7    3   -5    2720.61     283.59    2333.39 o
   3    6   -7   10510.25     769.12    9983.05 o
   4    0   12   23897.58    1578.43   20431.57 o
   7    0   -9    8204.56     795.33    7348.48 o
   1    3  -14    9514.35     828.19    9749.90 o
   5    1  -13    5359.61     504.01    5582.63 o
  -6    1   -8   22184.69    1475.79   20765.01 o
   2    6    7   14785.92     976.15   13672.14 o
   0    5   11   15973.90    1236.85   15950.67 o
   1    6    8   17689.57    1291.79   17468.46 o
   1    7    3      20.25      46.41      29.98 o
   4    5   -9   18757.82    1258.24   16985.14 o
  -6    3   -6    1626.55     196.37    1971.28 o
   2    7   -1    7859.85     535.80    7828.43 o
  -4    4   -9   11455.56     754.62    9724.55 o
   2    7    0    9764.92     630.78    9500.43 o
   5    5    4    8717.14     660.45    7596.83 o
   6    4   -7    1174.77     187.10     876.30 o
   0    7    4     577.59      99.80     621.10 o
   3    0  -15   13381.81    1310.59   13873.46 o
  -5    4   -7    1075.97     142.35    1228.36 o
   4    6   -5    5146.94     614.46    4802.88 o
   2    7   -2       9.63      88.19     102.67 o
  -7    1   -5    7092.19     525.24    6352.85 o
   2    5  -11   16116.42    1116.51   15591.97 o
   2    7    1    8334.92     605.66    7323.74 o
   7    2    4     219.59      74.25      17.96 o
   1    7   -4    3636.16     383.46    3468.61 o
   2    3  -14     478.75     134.41     723.42 o
   5    5   -7     158.65     160.22     177.10 o
   0    3   14    7931.67     654.70    7807.54 o
   4    1   12    2143.48     183.63    1923.68 o
   7    1   -9   17428.31    1221.68   14827.82 o
   7    2   -8     824.93     194.24     737.20 o
   4    5    7   17706.40    1217.66   16265.04 o
   4    6    3    5311.04     439.34    4583.42 o
   1    4  -13    1466.74     180.58    1258.88 o
   1    0   15   17748.44    1240.82   18074.40 o
   6    4    4    1116.98     223.25    1069.58 o
   2    5   10     142.97      61.64     200.70 o
   7    3    2     491.55     120.87     335.63 o
   8    0   -2    4848.93     443.12    5117.24 o
   5    4  -10    2733.88     322.05    2719.81 o
   1    2  -15     372.39      99.00     222.52 o
   3    3   12   12768.73     760.97   10859.83 o
   3    1  -15    2936.72     334.22    2824.90 o
   6    2  -11     609.82     211.25     919.74 o
   7    3   -6     562.69     157.49     365.71 o
   2    3   13    7842.07     564.03    7858.46 o
   2    7   -3   11622.20     917.83   11356.06 o
   2    7    2     678.97     130.64     696.66 o
   1    6   -9    7989.55     572.72    8136.91 o
   1    7    4    2703.33     209.81    2529.86 o
   0    4   13    9316.92     737.44    9197.03 o
   3    6    6   10894.55     719.76    8896.29 o
   6    0  -12    6912.15     659.95    7183.29 o
   4    3  -13    7814.19     660.16    8107.97 o
  -5    2  -10    3969.51     356.09    3674.67 o
   2    4  -13   14316.05    1153.32   14825.23 o
   0    6    9    9732.18     803.58    8770.83 o
   8    0   -4   15337.66    1139.90   15650.36 o
  -5    3   -9    4838.80     359.25    4408.74 o
   2    2  -15    1394.94     243.26    1311.92 o
  -3    5   -9      60.94      82.72       1.29 o
   1    1   15      84.37      79.66      69.84 o
   1    5   11     116.10      67.58      73.97 o
   8    1   -2   16397.09    1252.23   17162.51 o
   3    2   13   23657.86    1588.42   22568.09 o
   0    2   15    5965.64     549.27    6170.00 o
   0    7    5    5303.75     461.35    5508.24 o
   8    0    0   13186.43     912.57   12193.28 o
   8    1   -3     854.70     168.51    1098.56 o
   4    2  -14     644.44     163.22     728.65 o
   6    3  -10    2407.62     334.99    2104.06 o
   4    6   -6       4.13     120.56      31.71 o
   2    4   12      62.58      47.66       0.70 o
   1    7   -5     410.45      98.51     187.43 o
   8    1   -1    1575.95     195.68    2514.07 o
   2    2   14   14948.03    1118.46   15611.28 o
   2    7   -4   16068.19    1268.48   15543.10 o
   3    4   11     364.86      55.90     344.75 o
   3    6   -8    2805.36     237.39    2669.46 o
   6    1  -12   15493.04    1421.92   14264.61 o
   6    4   -8     890.43     241.84     888.20 o
   5    5    5     465.05     102.41     167.56 o
   6    5   -2     -48.67      43.74      28.25 o
  -6    2   -8    5297.26     395.21    5601.57 o
   5    2  -13    7836.83     791.65    7351.82 o
   5    3  -12     589.88     146.46     567.27 o
   2    7    3    1990.68     225.38    1560.34 o
   6    5   -1    1285.16      99.84    1327.60 o
   8    1   -4   10453.69     738.34   10253.32 o
   4    6    4    2984.60     282.75    2498.23 o
   2    6   -9   17966.06    1329.52   17864.96 o
   4    3   11   19724.97    1257.67   18465.64 o
  -5    0  -11   30697.63    2063.18   25816.46 o
   3    3  -14    2556.13     349.99    2481.76 o
   6    5   -3   23607.46    1572.73   21428.80 o
   7    3    3    2072.64     241.14    1911.69 o
   8    1    0    4672.60     384.63    4545.09 o
   1    3   14    7102.60     546.68    6827.26 o
   7    3   -7    2217.75     343.09    1945.61 o
   5    5   -8    2431.99     273.00    1985.33 o
   3    5  -11      74.00      90.76      67.46 o
  -6    5    0     437.51     115.07     384.41 o
   2    6    8      36.37      61.08       4.91 o
  -7    2   -5   10510.59     807.88   10384.90 o
   4    4  -12     298.06     117.54     150.87 o
  -6    3   -7    1795.23     231.95    2131.26 o
   4    2   12   16783.85    1064.13   15429.18 o
   1    7    5   12402.92     793.55   11854.54 o
   4    5  -10    1106.06     176.23     851.56 o
   6    4    5    2260.47     240.89    1910.57 o
   7    2   -9    5186.67     455.14    4709.52 o
   1    6    9      83.11      88.53     249.53 o
  -7    1   -6      15.87      51.10      58.03 o
   8    1   -5    1888.42     194.00    1446.75 o
   6    5   -4       5.91      72.22      40.58 o
  -5    1  -11    2596.65     280.36    2788.87 o
   1    4   13     121.70      82.66     168.85 o
   7    1  -10     316.24     170.84     288.31 o
   3    7   -1   10548.82     655.87    9065.05 o
   3    2  -15   12406.06     981.50   12435.10 o
   3    7    0    7840.80     570.72    8854.37 o
   8    0   -6   12029.14     904.66   12020.21 o
  -6    1   -9    1826.79     232.35    1647.79 o
  -6    5   -1   15131.28     975.42   17447.21 o
   1    5  -12   11561.34     815.16   10664.39 o
  -5    4   -8   23241.19    1703.88   21227.30 o
   2    7   -5    1297.55     252.95    1252.82 o
   3    4  -13     571.83     117.77     657.13 o
   3    7   -2    3441.45     368.15    3181.03 o
   8    1    1     467.96     139.36     311.48 o
   2    0  -16    1366.64     292.59    1377.73 o
   5    6   -1    2296.77     195.63    2328.45 o
   5    6   -2    2565.93     236.04    2484.41 o
   7    4   -2   13584.35     930.82   14693.75 o
   2    7    4   10950.73     748.92    9719.12 o
  -4    5   -8     154.49      55.44     110.65 o
   0    7    6   14527.75    1128.38   13751.19 o
   4    6   -7   13639.16    1171.07   13075.94 o
   7    4   -1      57.40      29.88      14.33 o
  -4    4  -10      66.17      69.36      59.20 o
   1    7   -6    7909.98     544.89    7322.55 o
   7    4   -3     298.07      83.01     270.56 o
   3    7    1    1355.90     133.67    1407.29 o
   1    2   15    8838.62     671.11    7793.63 o
   3    6    7      33.27      52.57     121.88 o
  -5    6    0   20015.54    1544.81   17545.56 o
   0    5   12     150.86     114.10     220.09 o
   1    1  -16     723.39     150.77     763.29 o
   5    6   -3     145.92      77.37     121.35 o
   8    2   -2    5289.57     437.72    5704.71 o
  -8    0   -2    6285.04     468.35    6035.95 o
   0    0   16   24920.84    1858.44   27294.04 o
   3    7   -3      62.90      58.53      26.71 o
   6    5   -5    1117.17     162.30    1111.23 o
   5    1  -14     928.97     190.20     965.47 o
   5    4  -11     172.37      84.41      99.09 o
   8    2   -3    6774.14     548.38    6376.47 o
   4    1  -15    1702.62     260.44    1604.19 o
   8    1   -6    8629.19     666.06    8193.08 o
   2    5  -12    1039.82     195.70    1073.63 o
   4    6    5   10169.42     733.19    8247.40 o
  -7    4    0     646.79      75.24     902.21 o
   8    2   -1     229.08     108.05     387.27 o
   7    4   -4    1109.66     149.95     947.43 o
   7    3    4   18173.21    1498.58   16835.36 o
   2    1  -16   15557.60    1251.55   16212.62 o
   3    1   14    1373.42     137.18    1163.81 o
   6    2  -12    3067.12     353.69    3118.38 o
   1    6  -10    6612.10     545.63    5553.01 o
   6    5    2     -84.15      80.51      52.42 o
   6    4   -9   18010.81    1422.28   16752.53 o
   7    3   -8   16631.46    1276.19   15043.53 o
   5    5    6   20800.17    1612.73   18403.47 o
   8    2   -4    9237.53     736.08    9055.43 o
  -5    6   -1     567.08     118.76     648.48 o
   3    7    2    3215.45     259.72    2873.94 o
   2    5   11    8414.35     607.63    8086.35 o
   5    6   -4   12669.94     925.98   12619.49 o
   0    6   10     314.32     112.04     286.27 o
   3    6   -9     151.47      96.66     211.22 o
   8    1    2   14816.56    1056.98   12549.96 o
   0    1   16     108.27      75.09      84.33 o
   1    3  -15    2842.63     298.05    2596.76 o
   6    3  -11   11180.15     886.82   10588.40 o
   8    2    0    6349.13     503.99    5987.80 o
   1    7    6    4663.34     444.70    4565.76 o
   2    1   15     113.71      93.43     127.30 o
   3    7   -4    7016.50     643.24    6465.41 o
   5    5   -9     -86.40      96.39      15.45 o
  -7    4   -1    1612.30     148.49    2077.84 o
   3    5   10    6908.67     415.39    6869.71 o
  -7    0   -7    5052.47     377.65    4557.00 o
   2    7   -6     427.36      79.05     287.31 o
   7    4   -5     740.55     161.79     705.93 o
  -5    3  -10   15312.14    1036.81   15055.28 o
   1    4  -14    6983.10     559.66    7151.75 o
   4    1   13    1623.43     175.37    1465.84 o
  -7    2   -6   10168.72     749.02    8625.45 o
   8    2   -5      43.11      79.53       8.86 o
   2    3  -15    8050.82     674.31    8353.81 o
   2    7    5    8209.09     651.88    9344.54 o
   6    5   -6      47.18      88.10      36.72 o
   6    4    6      34.22      89.30      77.89 o
   7    0  -11   10650.60    1065.72   10282.06 o
   2    6  -10    5034.69     392.03    4545.40 o
  -5    2  -11   12345.08     903.76   10603.91 o
   7    2  -10    7401.43     612.11    6645.69 o
  -5    6   -2    3045.61     275.57    2342.58 o
   0    3   15    5869.85     462.59    5935.14 o
   3    3   13     368.42      76.77     304.57 o
   8    1   -7       6.40      69.01      16.52 o
   4    3  -14    4230.33     420.99    4227.56 o
  -6    2   -9    1826.81     177.67    1776.04 o
   1    5   12    9855.06     749.17   10020.08 o
   3    7    3    7852.98     577.92    8114.97 o
   5    6   -5    3807.21     572.18    4139.60 o
   8    2    1    9944.35     873.49    9339.45 o
   2    6    9    6195.52     460.74    6287.53 o
   6    1  -13     -72.33     116.93      13.94 o
   2    4  -14    1993.98     238.22    2260.93 o
  -7    1   -7   13957.97    1053.64   14275.22 o
   0    7    7    2937.13     298.14    3068.13 o
   1    7   -7   15818.77    1154.66   14692.79 o
   2    3   14     988.77     137.62     980.58 o
   6    5    3    2719.54     316.00    2942.70 o
   4    6   -8    6519.11     543.04    5611.43 o
   0    4   14      77.74      77.04       1.67 o
   5    3  -13     660.46     211.85     711.45 o
  -6    3   -8    2976.71     310.80    2654.81 o
   3    1  -16    2396.35     300.87    2128.15 o
   4    5  -11    1102.19     204.50    1092.99 o
   7    1  -11    5144.69     531.96    5161.86 o
   1    2  -16    4619.42     522.52    4906.25 o
   3    7   -5   12272.43    1038.53   11568.54 o
   7    4    2   19464.59    1588.08   17557.60 o
   3    5  -12   16096.97    1169.19   15621.19 o
   3    4   12    4325.01     305.24    4530.98 o
   1    6   10    8640.28     739.84    8530.95 o
   5    2  -14     980.22     251.77     747.85 o
   7    4   -6   16805.29    1443.64   13871.87 o
  -8    1   -3    3012.55     243.51    2631.44 o
   2    4   13   10219.28     691.09    9554.25 o
   8    2   -6    6219.25     525.92    5670.66 o
   4    2  -15    5110.91     515.60    5237.56 o
  -6    0  -10   21114.72    1426.98   18589.72 o
  -4    6   -6     156.99     104.71     140.66 o
   7    3    5    4708.65     446.23    4178.11 o
   2    2  -16    1678.56     218.90    1833.43 o
   8    0   -8    9018.86     710.41    8421.81 o
   3    2   14    8723.49     624.54    8069.53 o
   3    6    8    2840.38     267.75    4371.86 o
   4    3   12      31.02      37.26      38.83 o
   7    3   -9    3374.76     366.36    2846.73 o
   4    4  -13    3161.00     328.30    3359.30 o
  -5    4   -9      61.97      87.56      46.83 o
  -5    6   -3    4297.78     388.52    4101.35 o
  -4    5   -9    1410.85     178.25    1618.26 o
   1    1   16      92.92      72.36     129.61 o
   6    5   -7   14885.03    1204.53   13028.31 o
   8    2    2    6137.90     620.83    5091.87 o
   0    2   16   10174.56     764.03   10179.03 o
   3    3  -15    1232.99     260.80    1326.75 o
   2    7   -7    8878.26     675.60    7645.90 o
   5    6   -6    2760.20     365.66    2577.51 o
   6    4  -10    1277.57     240.70     887.56 o
   1    7    7     107.42      69.65     175.82 o
   2    2   15    4825.54     462.16    5398.56 o
   5    5    7     -41.68      82.72       1.68 o
  -6    1  -10    3234.16     263.60    3242.61 o
   3    7    4    9383.77     648.09    9597.95 o
   8    1   -8    4667.43     493.90    4617.49 o
   2    7    6     261.69      55.21     256.90 o
   4    2   13    8617.42     575.45    7549.63 o
   5    4  -12   19352.01    1468.36   18493.85 o
   1    5  -13     109.79     113.66     276.95 o
  -5    1  -12     658.75     135.63     605.77 o
  -8    0   -4   17049.90    1143.10   14755.82 o
   1    3   15     -26.10      64.19      23.33 o
   6    5    4     212.22      83.48      46.11 o
   3    6  -10   11660.77     851.28   11770.74 o
   4    7   -1    8179.26     534.78    7725.58 o
  -4    4  -11    2287.74     203.31    1610.15 o
   3    4  -14   14055.73    1210.84   13674.54 o
   7    4    3    1047.18     191.03    1061.67 o
   3    7   -6    2272.03     418.81    1971.05 o
   5    0  -15    3183.90     417.32    3051.21 o
   8    3   -2    2585.21     250.12    3054.66 o
   4    7   -2    9034.63     640.95    8723.65 o
   5    5  -10   22054.66    1750.85   20916.14 o
   8    2   -7    7460.90     739.14    7103.20 o
   8    3   -3     372.01     105.56     371.89 o
   4    7    0     169.79      52.37     141.84 o
   1    4   14    7484.73     595.06    6890.73 o
   1    6  -11     112.53      76.30      83.57 o
   7    4   -7     205.42     147.06     230.40 o
   8    3   -1    7981.04     559.71    9315.85 o
   6    2  -13    4804.23     514.99    5032.01 o
   0    5   13   11094.72     903.91   10597.45 o
  -7    2   -7    3141.65     309.33    3078.23 o
  -6    4   -7   25982.79    1979.00   24720.34 o
   6    3  -12    3162.74     378.56    3348.00 o
   2    5  -13    5322.61     472.16    6180.82 o
   4    0  -16   15534.10    1370.41   16187.20 o
   4    7   -3    1914.04     202.39    1715.26 o
   0    6   11    9071.49     810.18    8570.48 o
   3    2  -16    2122.99     278.79    1991.92 o
   8    3   -4    2138.14     232.43    1970.29 o
   1    7   -8    3482.69     298.06    3151.68 o
  -8    1   -4    5416.91     453.27    4963.18 o
   4    6   -9    2220.05     270.92    1768.16 o
   7    2  -11    5813.79     558.83    6276.67 o
   0    7    8       9.55     112.57       0.26 o
   4    7    1    2609.55     242.73    3782.19 o
   5    6    4   11536.31    1080.33   11521.35 o
   5    1  -15   10815.98     944.09   10430.78 o
  -8    3    0    1999.04     200.36    2015.19 o
   8    2    3      32.99      85.77       6.60 o
   1    0  -17   26459.45    2207.57   24535.64 o
   2    5   12      79.22      63.99      19.05 o
   2    6  -11    5344.67     511.73    5014.77 o
   3    0   15     159.79      61.80      39.12 o
   5    6   -7     648.43     187.24     786.41 o
   0    8    0   20366.98    1517.45   19321.02 o
   3    5   11      94.15      32.74      96.80 o
   6    5   -8      43.06     112.07     134.46 o
   4    1  -16    2758.25     462.86    2640.30 o
   3    7    5    1181.68      85.72    1102.10 o
   4    6    7    5399.97     432.30    4230.59 o
   8    3   -5   13855.32    1071.00   13092.10 o
  -7    3   -6     851.05     144.96     900.41 o
   0    8    1    2849.61     310.57    2621.27 o
   4    7   -4    1344.44     188.72    1631.34 o
   6    0  -14   12165.71    1278.07   12065.57 o
  -7    1   -8    2354.06     242.65    1995.33 o
   1    2   16    2295.47     302.32    2765.19 o
   2    6   10    2748.58     232.78    3011.02 o
  -5    3  -11     295.14      92.09     319.61 o
   7    3  -10    1505.60     317.19    1755.58 o
   4    7    2    8846.47     705.07    7742.67 o
   7    1  -12    1573.10     253.77    1535.08 o
   1    1  -17     248.54     107.30     175.31 o
  -6    3   -9   12616.90    1002.96   11550.30 o
   4    0   14     781.13     139.98     805.30 o
  -6    2  -10   10026.89     689.03    8367.49 o
   2    7   -8    6227.50     460.34    5398.14 o
   8    1   -9    3034.69     306.60    2775.69 o
   1    8    0    4186.24     386.39    4165.84 o
   8    3    1     788.05     151.03     508.24 o
   0    8    2     585.98     140.53     387.77 o
   3    1   15   14335.41    1083.23   13488.17 o
  -7    4   -4     849.77     128.10     826.17 o
   1    8   -1   14948.11    1165.01   13715.28 o
   8    2   -8    3380.81     451.80    2617.08 o
   2    0   16     -10.55      55.81     159.29 o
   4    5  -12      35.59      62.84      14.31 o
   3    7   -7     408.57     116.02     400.32 o
   2    1  -17     355.47     140.49     403.73 o
  -6    5   -5   22811.77    1621.66   20303.46 o
   2    7    7    4610.10     341.00    5226.40 o
   7    4   -8    1324.70     236.62    1282.53 o
   1    8    1     144.84      90.56     142.79 o
   1    7    8    3885.79     405.16    3775.99 o
   6    1  -14    3802.55     470.06    3918.37 o
  -5    2  -12    7502.01     631.45    6632.02 o
  -3    6   -9    5021.40     510.32    4824.37 o
   1    3  -16    5125.74     584.94    5302.30 o
   1    6   11    2882.59     292.71    2532.09 o
   1    5   13      -1.43      64.49       8.33 o
   1    8   -2     479.27     115.86     470.68 o
   1    4  -15      78.53      89.01     100.06 o
   5    3  -14   11254.72    1138.29   11309.21 o
   6    4  -11    2024.73     258.96    1709.99 o
   8    3   -6    2899.91     349.89    2664.11 o
   4    3  -15    2600.65     342.11    3055.03 o
   4    1   14   18075.50    1216.14   14834.79 o
   4    7   -5    8118.32     625.85    6793.11 o
  -5    5   -8    1435.95     230.80    1074.73 o
   3    5  -13     472.70     172.93     536.46 o
   2    3  -16    4160.70     428.08    4547.35 o
   7    5   -2     603.70      91.37     648.58 o
   0    1   17     802.89     180.33     618.66 o
   1    8    2    3153.49     332.23    3208.83 o
   2    1   16   17082.11    1234.01   16531.88 o
   0    8    3    2403.05     262.29    2164.13 o
   3    3   14    3969.35     337.85    4255.45 o
   5    6    5     265.04     153.03     362.15 o
   6    6   -2    2102.27     224.77    2178.51 o
  -5    4  -10    2640.40     329.52    2261.62 o
  -4    5  -10      77.43      71.49     160.39 o
  -7    5    1     -44.22      79.94       6.66 o
   4    7    3    6558.30     552.17    4659.15 o
   7    5   -3       0.00      56.50      21.64 o
  -6    6    1   15481.78    1187.83   14747.18 o
   2    4  -15    5243.08     590.17    5635.50 o
  -8    2   -4    9390.69     747.77    8132.61 o
   3    0  -17    1923.70     323.41    2124.87 o
  -8    1   -5     132.32      68.58      14.49 o
   6    6   -3     879.92     139.84     868.06 o
   1    8   -3     528.26     190.81     142.83 o
   5    2  -15     906.03     288.61     978.31 o
   8    3    2    2676.47     290.70    2309.92 o
   0    3   16      59.44      93.11      23.95 o
   0    4   15    8010.13     627.15    7992.33 o
   3    4   13    1293.01     132.58    1165.10 o
   5    5  -11     670.07     176.70     459.38 o
   4    4  -14    1271.09     196.17    1374.13 o
   5    6   -8   11752.06    1259.99   10654.45 o
  -6    6    0     229.69     107.39     148.35 o
   3    6  -11    1753.09     220.80    1879.06 o
   2    3   15    6697.43     567.14    7294.83 o
  -7    5    0   15630.97    1181.25   13657.02 o
   7    5   -4   15724.62    1147.76   14520.17 o
   1    7   -9     161.83      69.01      11.43 o
   2    4   14     697.56     161.40    1631.94 o
   3    7    6    5007.51     419.37    4310.60 o
   8    0  -10    2726.15     344.82    2763.94 o
   4    6  -10     -15.57     100.38      54.12 o
   6    5   -9    1085.98     295.66     790.57 o
  -6    4   -8     123.62      95.07     226.97 o
   4    2  -16    7689.57     738.87    7632.98 o
   4    3   13    2850.33     222.59    2671.08 o
   5    4  -13     213.51     127.76     115.84 o
   0    7    9    4886.24     548.39    4775.64 o
  -6    1  -11     995.61     166.51     870.53 o
   1    8    3   18095.28    1333.54   17310.52 o
   3    1  -17   10128.55    1109.53    9760.21 o
  -7    2   -8     229.54     160.97     814.54 o
   6    6   -4     209.99     117.70     310.12 o
   2    8   -1    1914.29     234.62    1783.39 o
   2    8    0     152.19      86.23     162.54 o
  -5    0  -13    1005.68     184.22    1096.72 o
   0    8    4   17250.75    1215.14   16501.52 o
   8    3   -7      89.57      79.53      98.54 o
   7    2  -12     328.30     161.03     475.12 o
   1    2  -17    8588.33     736.78    8842.77 o
   1    6  -12   11333.94     937.09   10654.72 o
  -6    6   -1    3348.33     343.41    3377.59 o
   4    7   -6    7749.86     905.92    6553.72 o
   9    0   -3    4420.46     450.62    4376.90 o
   8    2   -9      75.21     102.38      41.31 o
   2    8   -2   13989.34    1094.43   11580.46 o
   7    4    5      94.45     114.44     102.75 o
   2    8    1    1066.08     196.35    1064.18 o
   3    2   15     476.94     102.17     322.10 o
   6    3  -13     811.55     206.73     891.02 o
  -7    5   -1       5.78      24.87       3.27 o
   1    0   17     186.77      86.49      18.31 o
   1    8   -4    2026.52     369.42    1422.49 o
  -7    0   -9   13830.60    1008.22   13075.92 o
  -7    3   -7    3964.01     407.26    3713.19 o
   3    7   -8    9716.70     771.76    8002.17 o
   4    4   12     387.36      59.41     525.60 o
   4    6    8    3279.03     250.44    2664.10 o
   7    5   -5      93.92      87.42     171.78 o
   8    1  -10    6525.71     561.23    6231.21 o
   2    2  -17    4800.31     481.27    4622.07 o
   7    4   -9     421.84     166.89     443.80 o
   1    5  -14    7345.91     605.68    6812.84 o
   3    3  -16    8606.02     756.19    9020.28 o
   9    0   -1    6696.72     533.86    5780.51 o
   6    2  -14    5510.45     566.36    4939.70 o
   4    7    4    1683.59     221.19    1240.78 o
   6    5    6     173.65     108.39     206.70 o
   7    3  -11    3099.26     359.05    2916.20 o
   0    6   12    1988.65     322.00    2397.16 o
   2    7   -9    2401.48     320.41    2234.68 o
   7    0  -13    4585.65     524.48    4427.83 o
  -5    1  -13   15870.88    1205.85   13604.97 o
   6    6   -5   10071.27     811.05    9364.93 o
   3    4  -15     885.29     169.07     746.13 o
   8    3    3   15845.16    1365.87   13805.51 o
   2    8   -3     959.34     200.26     753.03 o
  -8    0   -6    5898.36     463.86    5434.93 o
   2    6  -12      22.30      73.60      33.77 o
   4    2   14      97.60      69.74      75.98 o
   9    1   -2    1818.87     225.53    1931.71 o
   9    1   -3    6868.40     637.87    6468.68 o
   2    7    8    4717.08     354.78    5472.98 o
   2    8    2   14595.89    1106.19   14865.75 o
   1    1   17   16539.92    1357.06   16090.15 o
   1    8    4     899.47     211.56    1237.91 o
   2    5  -14      39.05      85.72      35.31 o
  -7    1   -9    2440.60     337.42    2957.24 o
   0    2   17    2596.56     333.52    2697.66 o
   2    2   16     354.43      95.62     494.12 o
   0    5   14     400.90     140.79     339.63 o
   9    0   -5   12619.63    1015.89   11713.06 o
  -6    6   -2    2616.54     226.26    3793.78 o
   1    7    9    9506.27     800.44    9169.43 o
   5    6    6    2289.65     263.03    2280.73 o
   9    1   -1    7764.34     633.93    7356.26 o
   9    1   -4     301.80     141.84     515.45 o
  -8    2   -5    7581.28     599.00    5734.33 o
   1    4   15    1386.24     201.54    1522.32 o
   7    1  -13    6555.91     679.90    6764.31 o
   2    6   11   12270.30     806.66   12982.77 o
   1    3   16    6092.02     544.63    6070.37 o
   7    5    2     687.41     136.55     284.43 o
   8    4   -2      53.75      50.67      28.98 o
   3    5   12    8417.70     595.46    9199.11 o
   0    8    5    1495.57     209.79    1392.06 o
   7    5   -6    1690.66     228.75    1787.30 o
   8    4   -3   14241.50    1012.78   14627.44 o
   2    5   13   12005.53     888.62   12839.85 o
  -6    3  -10     251.11     137.56     257.72 o
  -8    1   -6    9814.10     653.84    8066.93 o
   1    8   -5   16394.29    1655.21   13653.85 o
   5    1  -16      63.52     130.13     151.76 o
  -8    4    1     717.09     145.74     474.57 o
   5    6   -9    2760.88     342.72    2629.47 o
   5    7   -1     321.26      80.62     349.46 o
  -3    6  -10   13508.80    1189.67   13687.97 o
   5    7   -2    6700.05     467.01    5823.41 o
   8    3   -8    4105.71     551.93    3566.63 o
   2    8   -4     639.48     102.59     776.60 o
   6    4  -12     763.77     181.83     677.57 o
   9    1   -5    4771.14     498.79    4428.19 o
   4    5  -13   11543.43     916.31   11545.18 o
   9    1    0      99.45     119.71      64.34 o
   4    7   -7    1159.30     244.98     865.94 o
   2    8    3     650.54     198.71    1470.52 o
   8    4   -4     344.48     104.38     266.57 o
  -5    5   -9     577.52     169.71     646.86 o
  -6    2  -11    7149.29     522.09    5821.67 o
   3    2  -17     718.57     180.55     660.36 o
  -5    3  -12    2753.42     314.86    2288.20 o
   6    6   -6     994.59     200.40    1143.52 o
   3    7    7    7221.60     685.87    7007.94 o
  -5    7    0    1147.33     174.09     970.98 o
   5    7   -3    5656.44     483.38    5143.09 o
  -9    0   -1    8012.22     728.72    8130.80 o
  -8    4    0     172.60     109.57     297.02 o
   6    5  -10     124.76     125.42      61.06 o
   1    6   12    4950.09     442.71    4072.16 o
   4    7    5    2782.92     287.91    1806.04 o
   6    1  -15    1019.08     232.85     801.34 o
   6    6    3   12993.60    1003.93   10221.54 o
   8    2  -10    3476.00     400.64    3394.16 o
   1    7  -10    6363.16     617.97    6302.13 o
   1    8    5     106.55     117.97     330.88 o
   4    1  -17     844.64     279.70     629.39 o
   5    5  -12    1844.35     325.52    1576.26 o
   7    4    6   20813.76    1547.92   17143.07 o
   8    4   -5     206.77     107.86     211.60 o
  -5    7   -1    5616.09     367.85    5968.43 o
   8    3    4    1863.92     241.57    1416.69 o
   4    6  -11    8725.79     674.55    7884.79 o
  -4    5  -11   14944.64    1199.39   12334.97 o
   5    7   -4     960.84     159.59     718.12 o
   9    1   -6    1131.47     233.89    1024.26 o
  -5    4  -11     560.52     163.47     407.75 o
   0    7   10    8276.91     803.64    7942.86 o
   3    5  -14    3181.50     324.65    3115.70 o
   3    7   -9    5844.83     476.26    5568.45 o
   5    3  -15    3307.29     525.11    2911.37 o
   7    5    3     195.21     118.28     136.99 o
   9    1    1   10413.17     827.65    8610.80 o
  -5    2  -13     665.48     138.93     428.95 o
   3    6  -12    2261.95     343.31    2393.75 o
   3    8   -1     678.35     139.25    1101.87 o
   7    4  -10   18094.75    1524.27   17117.51 o
   1    5   14    9595.68     799.12    9777.16 o
   3    8    0     487.93     107.07     571.05 o
   7    5   -7      44.95     121.18      31.78 o
  -6    4   -9    2322.47     248.75    2104.49 o
   2    0  -18   14389.60    1248.93   13479.61 o
  -9    2    3    4675.59     572.05    4542.45 o
   2    8   -5    2336.56     469.66    2143.37 o
   8    1  -11       5.41     122.09       3.32 o
   9    2   -2     -34.19      68.05     230.68 o
   3    8   -2    1420.92     173.35    1359.99 o
   8    4    1    9903.54     923.37    9270.73 o
  -7    2   -9    3492.36     401.44    5049.12 o
   1    2   17     240.76     100.61     170.48 o
   2    8    4      44.94      53.40      27.95 o
   6    5    7    2299.34     264.74    1492.75 o
   0    8    6      48.33      62.06       6.34 o
   4    3  -16    1874.92     279.78    2016.69 o
  -6    0  -12    3150.46     338.17    2682.12 o
   1    8   -6    2020.94     256.74    1307.29 o
   9    2   -4    4746.21     490.87    4414.81 o
   9    0   -7    6295.86     587.66    6098.17 o
  -9    2    1    5542.55     489.45    4325.70 o
  -7    3   -8    8163.85     840.85    8946.95 o
   3    1   16    1271.34     220.46    1698.10 o
   3    8    1    9284.94     670.99    8247.38 o
   2    7  -10      98.36      60.43      15.42 o
   7    2  -13    2269.85     485.73    2818.69 o
  -4    6   -9   12261.31     899.63   10235.81 o
   1    4  -16    9382.96     794.13    9518.36 o
   1    1  -18    1328.13     304.81    1455.45 o
   6    6   -7     771.16     179.77     694.18 o
  -5    7   -2    7512.77     713.66    6629.15 o
   3    8   -3   11111.26     726.03    8947.07 o
   5    4  -14     735.17     200.64     772.55 o
   7    3  -12    9829.23     834.70    9500.31 o
   8    4   -6     847.21     229.22    1108.09 o
   1    3  -17      73.16      74.80      10.22 o
   4    4  -15   13102.36    1083.95   13283.11 o
   2    1  -18    1280.83     268.62    1196.28 o
  -8    2   -6    1512.70     215.86    1245.05 o
   5    6    7    2032.67     266.58    2007.30 o
   4    1   15    2382.32     246.20    1929.56 o
   8    3   -9   10944.30    1105.87    9235.17 o
   5    2  -16    5357.82     741.19    5681.74 o
   5    7   -5    1931.54     241.93    1576.70 o
   0    0   18     -55.49      73.76      13.78 o
   2    7    9    4291.23     366.45    4337.54 o
   3    3   15    4121.74     373.07    4267.81 o
   2    4  -16     517.41     121.62     353.35 o
   3    4   14   11136.78     820.69   10497.15 o
   4    7   -8     488.54     149.77     589.41 o
   9    2   -5    4645.94     488.75    4196.70 o
   2    3  -17    4009.01     458.83    4119.04 o
   9    2    0    8705.20     858.49    7641.79 o
  -6    1  -12   13230.72     900.99   10817.37 o
   1    6  -13    2082.89     229.11    1552.80 o
   9    1   -7    5862.43     600.22    5387.48 o
   6    3  -14    1549.71     255.64    1212.21 o
  -9    1   -2    2630.50     291.50    2298.21 o
   3    8    2    2867.28     276.01    3384.66 o
   6    6    4     380.33     168.77     580.67 o
   5    6  -10    1492.84     254.59    1075.95 o
   8    4    2     526.47     162.25     471.50 o
   0    4   16    1381.67     281.98    1712.33 o
   1    7   10    4157.99     440.69    4122.35 o
   2    1   17    1009.40     207.99    1113.79 o
  -8    1   -7    1315.96     186.99    1376.48 o
   1    8    6     702.80     181.28    1065.76 o
   2    4   15   11317.74     847.78   10342.82 o
   3    8   -4     452.52     177.88     376.54 o
   4    3   14    3442.57     270.78    3124.07 o
   4    7    6    6919.91     590.58    5921.34 o
   0    1   18   13869.57    1141.04   13895.34 o
   7    5    4   18046.83    1393.50   16219.19 o
   0    3   17    5369.24     549.39    4477.22 o
   0    6   13    3200.13     408.49    3155.17 o
   2    3   16    6264.83     556.40    6236.17 o
   2    8   -6   10788.18    1208.45    8761.65 o
   6    2  -15     218.57     123.17      92.86 o
   3    7    8    7999.94     622.54    6647.59 o
   4    2  -17    1676.13     358.43    1280.13 o
  -7    1  -10     160.98     101.13     290.22 o
   2    6  -13    9099.67     866.19    9226.85 o
   4    4   13   10386.88     687.39   10820.69 o
   7    5   -8   12187.08    1080.37   11088.68 o
   8    3    5    -158.78      75.90     210.46 o
  -5    7   -3     847.73     216.77     693.56 o
   2    8    5    1256.25     195.34    1435.37 o
   9    2   -6     -10.57     107.23      41.18 o
   9    2    1    5680.76     614.16    5059.46 o
  -9    0   -3    8265.90     694.77    8348.20 o
   1    5  -15     440.44     166.62     319.45 o
   7    1  -14     -48.85     151.37      17.96 o
   8    4   -7   11880.10    1097.91   12396.81 o
   6    5  -11   16716.26    1490.41   15531.02 o
   5    7   -6    8085.85     981.72    7410.38 o
   3    1  -18     505.11     230.02     385.93 o
   8    2  -11    6535.98     715.79    5471.92 o
   2    6   12      -8.17      62.42      51.16 o
   3    8    3     467.28      84.08     569.32 o
   6    4  -13   16537.63    1195.09   15597.76 o
   8    0  -12    9587.02     849.21    7905.41 o
   1    8   -7      30.37      60.75      13.54 o
  -7    4   -7      40.59      92.38      87.57 o
   0    8    7     898.87     132.54    1088.02 o
  -3    6  -11     287.03     105.00     112.96 o
   6    6   -8     967.75     288.84     740.88 o
  -5    5  -10   12925.21    1005.57   12067.40 o
  -5    1  -14    1320.84     237.61    1296.54 o
   2    5  -15    6566.10     590.62    6603.69 o
   3    4  -16    1744.17     265.30    1964.13 o
  -6    3  -11     820.30     131.39    1025.18 o
   3    3  -17    5695.39     580.56    5785.23 o
   3    2   16    2596.71     294.19    2504.68 o
   7    4  -11     280.78     205.53     454.07 o
   3    7  -10    1980.95     284.96    1286.78 o
   3    8   -5     404.49     176.51     380.40 o
   1    2  -18    3013.03     368.41    2814.06 o
   9    1   -8     114.35     120.48     123.29 o
  -9    1   -3    5731.67     532.19    5393.86 o
   0    5   15    4485.58     506.48    4578.81 o
   3    5   13      96.44      45.57     146.16 o
   5    0  -17   11718.10    1195.35   11798.37 o
   8    4    3     333.44     105.86     149.49 o
   1    7  -11    6615.14     544.44    5998.59 o
   4    5  -14     314.69     114.22     202.45 o
   2    2  -18    7570.92     841.88    7139.96 o
   4    2   15    1205.18     178.14    1254.68 o
   8    1  -12    4679.44     594.88    4073.97 o
   2    5   14      52.53      72.31     159.62 o
   4    6  -12    1066.98     157.55    1206.36 o
   8    3  -10    1988.63     393.36    1984.38 o
   6    6    5     878.94     202.21     495.47 o
  -6    2  -12    1959.25     211.92    1364.70 o
  -6    5   -8      90.64     110.10      33.52 o
   5    5  -13      51.66     130.31      68.34 o
   0    7   11    3155.78     423.36    2957.71 o
   6    0  -16    3230.09     472.90    3385.93 o
   9    2   -7    4203.94     493.66    4026.20 o
   9    2    2     144.47      89.59      11.10 o
   4    7   -9    7311.53     569.68    6316.14 o
   1    4   16    7315.21     663.75    7152.35 o
   5    7    4    2334.30     361.03    1884.84 o
   1    6   13     -29.84      77.88       6.13 o
  -5    3  -13    3556.44     412.32    3282.85 o
   5    1  -17    1504.08     285.36    1195.01 o
   2    2   17    3217.63     394.92    3398.12 o
   2    8   -7     112.01     241.77     689.48 o
  -8    2   -7     121.23     105.14      87.98 o
   1    8    7   12169.34    1123.44   14482.79 o
   5    6    8      35.81     287.57    8435.52 o
   9    3   -2    5778.94     447.44    6464.04 o
   9    3   -3     697.07     158.46    1148.70 o
  -6    4  -10    1034.09     171.73    1107.16 o
   3    6  -13     338.39     106.88     194.80 o
   3    8    4    1987.36     185.31    2476.38 o
   7    5    5     308.73     145.02     341.76 o
   0    2   18     280.74     111.46     342.47 o
   2    7  -11    4376.96     398.69    3554.79 o
   1    1   18     421.87     163.60     487.97 o
   1    3   17    4603.35     518.48    4825.76 o
   5    7   -7    8463.50     847.23    7586.91 o
   8    4   -8     546.68     256.54     654.81 o
  -7    3   -9     153.41     133.92     413.74 o
  -7    6    2   12945.61    1065.34   10742.58 o
   2    8    6   11144.40     917.99   12452.30 o
  -4    5  -12     -62.61     125.83       1.38 o
  -8    0   -8    8372.35     654.39    7231.11 o
  -7    2  -10    3877.30     339.41    3613.96 o
   7    5   -9      60.06     128.98       6.46 o
   9    0   -9    4208.05     450.51    3954.15 o
  -4    6  -10     398.72     118.19     561.73 o
  -7    6    1     218.90     120.36      61.47 o
   4    7    7    6901.86     740.88    7491.14 o
   9    3   -4     229.33     111.29     248.66 o
   6    1  -16    6803.23     761.81    6703.94 o
   7    6   -3    1440.82     169.81    1547.20 o
  -9    3    1    2250.08     395.61    1943.64 o
  -5    4  -12    8076.84     637.46    6840.22 o
   4    8   -1      30.70      82.36     450.52 o
   7    3  -13    3213.12     536.71    2852.49 o
   2    7   10     115.85      57.60       6.29 o
   4    0  -18    2912.45     453.70    2887.23 o
   3    8   -6    2779.56     555.53    2588.97 o
   4    8   -2    1490.79     183.43    1715.50 o
   7    2  -14    5066.32     722.92    4716.12 o
   3    5  -15     200.99     110.28      77.59 o
   4    8    0    5970.35     496.47    7716.09 o
   5    6  -11     331.62     153.28     218.93 o
   3    2  -18    3345.70     548.40    3482.76 o
  -8    3   -6    3279.17     393.37    2699.66 o
  -7    6    0     462.37     145.27     377.99 o
   5    3  -16    2197.44     426.23    2409.91 o
   7    6   -4     258.74      92.60     267.30 o
  -8    1   -8    3888.70     380.19    3470.76 o
   9    3   -5    2810.71     331.47    2746.04 o
   6    6   -9    9982.71     947.50    8710.98 o
  -9    3    0     310.54     143.99       1.93 o
   4    8   -3    1403.94     190.12    1412.58 o
   9    1   -9    5600.28     599.49    4955.85 o
  -5    2  -14     725.16     134.56     434.55 o
   1    8   -8     930.68     190.04     700.76 o
   8    4    4     497.27     189.03     270.67 o
  -9    1   -4     119.98     101.01     181.88 o
  -3    7   -9     -42.80      73.82      36.23 o
   1    5   15     -12.55      71.60       9.57 o
   4    8    1    2364.46     227.21    2743.09 o
   0    8    8    9862.46     991.13    8653.04 o
   1    7   11     125.03     109.74     159.15 o
   4    1  -18    7267.30     778.05    6838.09 o
   9    2   -8    5442.20     518.80    5042.84 o
   5    4  -15     483.47     218.71     655.44 o
   8    5   -2       9.29      38.74      33.06 o
  -9    2   -3    5652.30     557.85    5527.86 o
   8    5   -3     356.61     102.23     554.45 o
  -7    0  -11    3573.29     370.83    3467.50 o
  -8    5    1   13765.35    1339.59   11928.91 o
   8    2  -12    7251.85     802.35    6229.91 o
  -7    6   -1    2401.20     296.86    1735.60 o
   6    3  -15   10734.35    1008.39   10052.62 o
   7    6   -5     918.53     190.58     985.07 o
   3    0   17   13789.45    1058.67   13094.93 o
   6    5  -12     206.01     152.70      63.28 o
   4    3  -17   10280.89    1161.51   10938.42 o
   5    7    5    7043.06     713.75    5058.67 o
   6    7   -2     860.47     150.61    1503.14 o
   1    6  -14    3257.24     430.15    2812.38 o
   4    4  -16     569.61     234.06     665.57 o
   3    8    5    9093.55     628.33    9954.57 o
   7    0  -15    8569.92    1054.45    7578.00 o
   8    5   -4       3.82      85.61      70.36 o
  -6    7    1     328.77     135.03     238.23 o
   4    8   -4    9949.44     804.56    9719.86 o
  -7    4   -8    2036.84     378.71    2383.81 o
   4    0   16   12064.56     864.69   10179.71 o
   6    6    6    1110.26     271.69     911.11 o
   9    3   -6   10219.24     811.64   10269.78 o
   9    3    1    2861.91     320.25    2222.56 o
   6    7   -3    5738.65     473.71    5981.92 o
  -6    1  -13    1255.03     177.01    1075.47 o
  -4    8   -2     479.03     185.85    1248.06 o
  -8    5    0      64.33      94.27      36.97 o
   1    0  -19      40.22     114.78      60.15 o
   5    2  -17    5771.60     661.06    5641.42 o
   7    4  -12     366.87     156.05     267.25 o
   1    4  -17     862.10     190.37     778.63 o
   5    7   -8     190.05     194.20     424.10 o
  -7    1  -11    3662.36     485.87    7119.18 o
   3    7  -11     718.12     138.71     645.68 o
  -6    7    0    8838.54     766.44    8430.12 o
   8    3  -11      49.64     204.50     249.86 o
   8    4   -9     464.32     209.28     415.88 o
   2    8   -8      88.00      79.90     109.85 o
   3    4   15       0.79      58.15      56.96 o
   1    2   18    1428.58     214.64    1609.44 o
   2    6  -14    2967.47     312.25    2466.00 o
   0    6   14      -5.79     102.85       0.12 o
   3    1   17     -20.73      96.32     103.81 o
   3    8   -7   11479.17    1102.17    9865.96 o
   4    7  -10    5915.18     601.42    5264.38 o
   2    4  -17    7524.60     700.16    6812.64 o
   2    8    7    2143.01     240.52    2641.87 o
   7    1  -15    3604.38     599.70    3361.55 o
   7    5    6    1475.85     267.65    1269.77 o
   8    5   -5   12607.58    1023.20   13302.18 o
   1    8    8    1361.38     256.27    1865.73 o
   6    2  -16    1690.73     321.12    1616.65 o
   6    4  -14     334.66     134.02     283.12 o
   3    3   16    4123.20     469.75    4291.60 o
   4    1   16     665.59     151.72     591.25 o
   6    7   -4    4290.34     433.01    4449.10 o
  -9    0   -5    5213.19     474.49    4937.69 o
   1    3  -18    3381.73     509.41    3319.86 o
  -5    5  -11      62.15      86.68      47.92 o
  -7    6   -2   10129.41     856.51    9787.24 o
   7    5  -10     308.54     175.45     267.58 o
   8    1  -13     240.72     179.52     791.19 o
  -3    6  -12    3926.40     399.70    3819.26 o
   1    1  -19   11984.96    1071.94   11993.18 o
   7    6   -6    8287.30     769.61    7463.71 o
   2    6   13    3754.32     394.02    4516.86 o
  -6    5   -9   11254.19     878.01   10015.58 o
  -6    7   -1    7119.51     624.44    6503.26 o
   1    7  -12    1652.24     285.21    1177.10 o
   2    3  -18     402.14     213.43     397.05 o
   2    0   18   16139.48    1338.97   14804.54 o
   4    3   15    5973.14     482.63    6088.38 o
   4    4   14      36.99      52.76     100.14 o
   4    8   -5      29.52      71.26      48.78 o
   2    1  -19    1437.78     267.19    1353.12 o
  -8    5   -1     330.38     133.68     219.65 o
   0    4   17    4809.14     568.79    5082.51 o
   2    4   16      58.29      86.37      69.02 o
  -8    2   -8    4773.52     462.41    3752.87 o
   4    7    8     778.48     172.05     781.49 o
   4    6  -13    2063.90     331.42    2026.82 o
  -6    3  -12    4758.02     503.81    4062.96 o
   9    2   -9    4460.26     552.50    3819.51 o
  -4    8   -3     934.92     234.50     791.87 o
  -5    6   -9     285.52     168.55     343.22 o
   0    9    1     144.34      81.36       4.88 o
   9    3   -7    2015.93     433.93    2428.02 o
  -9    2   -4    4552.45     468.43    4494.13 o
   8    4    5   16978.18    1317.89   12007.58 o
   9    3    2   11688.15     918.40   10232.18 o
   9    1  -10    2327.60     262.62    2116.74 o
  -5    0  -15   11666.57    1010.52    9653.77 o
   0    7   12     -34.43     103.30      24.41 o
   1    5  -16    2553.18     323.12    2628.01 o
  -9    1   -5    8863.17     648.21    7478.47 o
   4   -2  -18    1771.93     337.04    1535.22 o
   6    7   -5      76.62      99.17      92.19 o
   5    5  -14    9659.75     805.98    9017.92 o
   2    3   17    4410.24     485.66    5159.06 o
   3    0  -19    8903.87     926.99    8583.54 o
   6    6  -10    1685.22     410.45    1643.04 o
   8    5   -6     106.27      88.15      45.71 o
  -8    3   -7    8359.03     744.97    6853.77 o
   4    5  -15    2799.95     410.77    2749.89 o
   2    1   18      59.23     101.65      15.60 o
   2    7  -12    7682.04     733.89    6499.66 o
   0    3   18    2880.17     311.13    2801.23 o
   1    9    0      59.86     100.08      88.36 o
   0    9    2   18130.64    1420.83   16473.31 o
   1    8   -9    9593.72     735.75    8253.05 o
   1    9   -1      26.50      63.72      98.76 o
   2    5  -16     207.64     113.17     122.83 o
   3    5   14    3308.86     266.31    3375.57 o
  -3    8   -6      83.60      86.47     913.42 o
  -7    3  -10     348.16     148.32     681.28 o
  -6    7   -2     522.60     196.79     499.10 o
   0    1   19     153.62     128.02      89.72 o
   5    6  -12    8651.54     729.02    7690.67 o
  -5    7   -6    2190.37     372.97    3288.51 o
   0    8    9     765.36     234.20     675.31 o
   1    9    1   16345.08    1317.51   13716.48 o
  -6    4  -11    9301.27     747.23    8007.72 o
   3    4  -17     167.36     147.98      74.53 o
  -5    1  -15    1808.31     285.85    1524.90 o
   2    7   11     639.04     144.25    1064.22 o
  -4    6  -11    2835.97     397.09    1838.19 o
   1    9   -2     383.15     128.42     269.92 o
   3    6  -14    8056.89     672.40    6861.27 o
   7    6    3    1330.18     238.98    1129.94 o
  -6    2  -13     190.55     127.57     170.78 o
  -8    5   -2      14.37      30.49      28.37 o
   0    5  -16     150.41      92.36      52.57 o
   7    3  -14     -82.92     152.23      53.20 o
   1    6   14    4922.30     478.69    4458.30 o
   3    1  -19    1519.78     288.46    1343.20 o
   7    6   -7     220.57     197.44    1172.81 o
  -7    2  -11    1560.72     299.70    1903.13 o
   4    8   -6    1355.41     287.69    1202.53 o
   2    5   15    4769.97     490.18    6409.61 o
   3    3  -18    2123.92     429.26    2038.49 o
   5    7   -9    1198.81     391.68    1368.93 o
  -8    1   -9      15.37      56.36       2.46 o
  -3    7  -10    1665.57     301.71    1551.32 o
   1    9    2      17.10      60.87       7.69 o
   0    9    3     284.71     120.08     289.63 o
   6    6    7   10305.19     863.13    8244.02 o
   3    2   17    5279.67     542.75    5388.39 o
   3    8   -8     199.77     178.89     249.79 o
   8    4  -10      74.72     143.75      92.46 o
   7    2  -15    4406.81     735.62    4471.74 o
  -4    5  -13    3469.65     362.51    2357.27 o
  -5    3  -14    8423.26     774.68    7190.07 o
   4    2   16    8212.70     662.82    7532.44 o
   4    8    4   12186.05    1003.58    9559.05 o
   6    7   -6    1173.48     324.08    2297.12 o
   2    8   -9    1295.36     197.60    1313.69 o
   9    3   -8     -10.41     115.85       9.08 o
   1    9   -3   11087.93    1065.09   12618.10 o
  -5    4  -13      45.45      77.24      52.34 o
   8    2  -13     155.12     133.95     170.29 o
   9    3    3    1474.22     266.63    1230.24 o
   8    5   -7     258.78     139.63     161.32 o
   1    2  -19     703.35     205.94     703.67 o
   1    7   12    1587.50     284.48    2293.25 o
   9    4   -3     336.72      99.57     535.25 o
  10    0   -2    6150.04     544.76    4764.10 o
   9    4   -2      12.82      34.12     103.04 o
   2    2  -19    1885.73     319.88    1982.95 o
   2    8    8      14.24      74.78      34.91 o
   5    1  -18    1085.29     286.61    1247.06 o
   6    1  -17      93.75     113.22      14.42 o
   9    0  -11    4453.31     515.60    4600.09 o
   6    5  -13    1552.11     355.63    1622.69 o
  10    0   -4    6379.13     539.47    5907.13 o
   8    3  -12    1290.54     287.38    1150.86 o
  -7    4   -9     399.03     181.75    1317.42 o
   1    4   17      57.76      98.50      27.57 o
   7    5    7     -46.03      67.28     156.01 o
   6    7    3     532.38     137.57     352.09 o
   1    8    9      27.38     107.64     192.57 o
   9    4   -4   10416.25     928.77   10495.64 o
   3    5  -16    9014.18     985.88    9510.60 o
  -9    4    1     384.22     159.25     471.69 o
   1    9    3      27.81     102.52     116.95 o
   9    2  -10     242.50     123.60       5.70 o
   4    7  -11    1327.59     278.28    1369.06 o
   7    5  -11      87.99     202.52     115.79 o
   2    9   -1      58.33      74.81       7.50 o
   7    4  -13     671.81     188.11     464.17 o
  -9    2   -5    3148.24     372.15    2673.15 o
   1    0   19   15281.88    1262.18   15994.26 o
   2    9    0   13084.81    1081.85   12642.61 o
   3    7  -12    4924.94     439.74    3958.89 o
   0    9    4      46.52     123.52     248.89 o
  10    1   -3     144.13     187.11    1754.33 o
   5    3  -17    1142.94     270.97    1168.32 o
   8    0  -14    4730.52     588.87    4797.57 o
   8    5    3   10251.81    1022.57    8050.59 o
   8    4    6      12.96      72.42     121.09 o
 -10    1    2    6166.75     645.42    6320.28 o
   2    2   18    6294.04     647.03    6157.94 o
   2    9   -2     120.44     139.12     430.26 o
   5    4  -16    9327.05     869.58    9369.27 o
   2    9    1      13.19      63.19      37.64 o
   9    1  -11    4038.89     508.31    3812.27 o
  10    1   -4    3455.08     382.11    3123.36 o
   1    9   -4     209.46     130.00     296.73 o
   7    6    4    1279.10     271.30    1052.58 o
  -5    8    1    7760.52     668.12    6525.07 o
   1    3   18    4687.96     526.75    4810.13 o
   5    8   -2      82.93      72.34      78.45 o
  -9    1   -6    1253.57     212.56    1327.46 o
   9    4   -5     126.76     114.27     134.20 o
   4    8   -7    2604.42     559.69    2144.84 o
  -9    4    0    8560.54     804.74    6644.35 o
   0    2   19    1415.15     301.61    1507.26 o
   7    6   -8       2.61     117.48      79.22 o
   6    3  -16    2286.47     367.64    2172.87 o
  10    1   -1     -79.88     127.20      21.76 o
   3    8    7     796.67     197.05     591.86 o
  -5    2  -15    8128.42     671.64    7074.41 o
  -5    8    0    1292.31     300.76    1892.23 o
  -6    0  -14   12495.16    1059.79    9624.36 o
 -10    0    0    5720.87     674.69    6192.00 o
  -4    7   -9    2244.23     269.15    2071.08 o
   1    1   19    -116.55      78.44      49.33 o
   1    5   16    6404.63     660.86    7220.81 o
   6    7   -7    5393.38     622.93    4470.12 o
   5    8   -3    1513.62     206.80    1630.40 o
   1    6  -15    -105.35      92.05      33.08 o
   6    6  -11     229.31     175.46     125.66 o
   8    1  -14    6300.31     688.62    5946.23 o
   2    9   -3      38.32     112.12     325.47 o
   3    2  -19    6203.78     668.21    5982.93 o
  10    1   -5     170.28     135.09     162.88 o
   5    7    7    2244.30     294.74    2396.83 o
  -6    5  -10      48.87      78.46      20.95 o
  -7    1  -12     868.12     171.27     709.98 o
   4    8    5    2662.70     314.32    2148.36 o
   2    9    2      64.15     111.04     237.59 o
  -8    2   -9    4127.50     496.47    3938.78 o
  10    0   -6    5217.73     660.48    5207.80 o
   1    9    4     106.21     121.39     202.32 o
   8    5   -8      86.38     153.42     106.84 o
   6    4  -15     720.39     169.60     499.55 o
  -8    3   -8    1184.87     252.75    1233.75 o
   1    8  -10     642.41     189.24     433.65 o
   4    4  -17    1055.74     314.19    1400.46 o
  -5    6  -10    1999.79     337.24    1306.45 o
   9    3   -9    1837.20     324.34    1719.39 o
   1    7  -13      46.68      96.81      51.61 o
  -5    8   -1    1706.51     256.43    1848.30 o
   2    6  -15    2536.93     291.15    1864.96 o
   9    3    4     -16.54      71.22      75.29 o
  -5    5  -12    2529.71     310.12    2338.12 o
   4    1  -19     -53.12     145.10      85.76 o
   7    1  -16     705.79     227.45     734.12 o
   6    7    4    3976.33     481.94    3395.56 o
  -6    1  -14    1983.26     309.39    2000.43 o
  10    1    0    4869.83     493.07    4697.39 o
   5    8   -4     821.29     202.68    1412.17 o
   4    3  -18    3569.89     546.13    3164.73 o
   9    4   -6     169.78     116.11     222.66 o
   0    8   10      71.23     115.49       8.54 o
   9    4    1      32.13     108.98      67.58 o
   3    8   -9     557.19     138.55     531.25 o
   5    7  -10    4753.57     645.84    4143.28 o
   0    6   15    3880.08     541.04    4995.59 o
  -3    6  -13    2809.75     429.91    2780.41 o
   0    9    5      58.32     100.78     108.90 o
   4    6  -14     583.28     189.79     518.66 o
   8    4  -11   12119.18    1374.33   10315.96 o
   1    9   -5     214.83      79.19      55.00 o
   5    2  -18     966.97     250.85     742.44 o
   6    2  -17    4478.69     602.15    4541.80 o
  10    1   -6    4154.86     425.56    3987.37 o
   0    7   13    3155.52     455.57    3296.80 o
   2    9   -4   11494.35    1058.09    9077.65 o
   2   -6   14    2862.52     313.79    2173.81 o
   2    7  -13    1499.72     222.87    1399.68 o
   6    6    8     -10.68      85.81     384.56 o
   5    6  -13     847.28     212.46     934.88 o
  -8    0  -10    2664.75     323.33    2767.60 o
   2    9    3      58.92      68.90     112.98 o
   8    5    4     224.29     121.24      87.71 o
   3    4   16    2863.86     315.03    3430.79 o
   2    8  -10    9710.66     887.84    8059.90 o
   1    4  -18    4050.95     562.17    3374.09 o
  -5    8   -2     195.77     122.29     128.10 o
   5    5  -15     -34.60      92.85      71.15 o
  -6    3  -13    7844.84     667.44    7228.84 o
  10    2   -3       3.84      66.75      33.49 o
  -7    3  -11    2259.25     279.82    1911.84 o
   2    4  -18     -62.84     132.55      47.44 o
  10    2   -2    3558.74     392.93    2787.73 o
   2    7   12    4122.91     429.09    7599.14 o
   4    4   15    2335.54     237.02    2926.55 o
   5    8   -5    8719.90     754.76    7923.89 o
   7    6    5    1405.07     241.27     854.54 o
 -10    1   -1     623.85     173.53     836.30 o
   9    2  -11    2249.03     473.85    2643.47 o
  -2    8   -9     961.69     185.05     880.48 o
  10    2   -4    3454.68     447.95    3422.60 o
  -9    2   -6      42.22     109.93       9.73 o
   4    8   -8    9091.41     979.43    8007.87 o
  -3    7  -11    7100.38     632.69    5606.92 o
   3    3   17       4.72      84.26      61.76 o
   6    7   -8    4029.62     558.07    3804.71 o
  -4    6  -12    3321.89     380.43    2634.85 o
  -9    0   -7    5885.52     529.76    5579.54 o
   1    9    5   11119.23    1074.53   11498.01 o
   7    6   -9     750.76     237.89     926.11 o
  -6    4  -12      15.96      85.54       7.37 o
  -8    1  -10    4658.97     502.17    4710.76 o
   4    1   17       5.92      97.79      91.17 o
   4    5  -16      87.93     104.46       0.25 o
   7    3  -15    1158.28     378.75    1031.69 o
   9    4   -7     418.12     270.39     590.51 o
   4    3   16     392.25     115.18     248.58 o
  -7    5   -8    7131.38     875.94   10874.22 o
   9    4    2     -18.64      98.63      54.85 o
   2    0  -20     822.14     310.83     665.52 o
   3    1   18     238.25     139.83     228.80 o
  10    2   -1    5980.08     608.09    5544.87 o
   1    2   19    5803.66     565.65    6583.89 o
   3    9   -1    7224.15     637.02    7562.28 o
   8    3  -13    8369.14     852.56    7286.96 o
  10    1   -7    1144.40     182.13     974.20 o
   1    8   10    1290.34     250.95    1305.49 o
   1    3  -19    3068.60     404.33    2976.27 o
   3    6  -15    2638.96     405.96    2611.11 o
   7    5  -12   15121.79    1492.67   14160.84 o
   8    2  -14    2482.07     364.35    2019.36 o
   2    4   17    4838.22     492.17    4391.52 o
  -8    4   -7     624.83     171.35     637.30 o
  10    2   -5    4166.63     504.95    4027.73 o
   1    5  -17     128.70     125.51      54.79 o
   3    9    0      15.81      70.00       7.35 o
  -7    2  -12     107.64      82.58      92.27 o
   2    9   -5     171.46     128.93     191.36 o
   8    5   -9    9189.47     841.69    8607.60 o
  -4    8   -6     241.53     179.78     673.44 o
 -10    0   -2    5578.23     551.56    5705.39 o
   2    3  -19    5155.14     589.13    5225.12 o
   0    4   18     158.53     133.33      80.36 o
   3    9   -2      19.06     108.01       8.71 o
   3    5   15     173.25      92.69     195.77 o
   9    1  -12      48.08     112.19       7.75 o
   2    9    4   11050.87    1115.09   14053.96 o
   4    7  -12     753.13     229.89     608.57 o
  -9    1   -7    3031.64     367.48    3389.14 o
   0    9    6    8289.85     897.45    7775.82 o
   3    8    8     402.97     134.03     319.14 o
  -7    4  -10   12087.66     960.90   10804.14 o
   2    5  -17    2985.84     449.75    2419.63 o
   6    7    5    4232.11     493.29    3044.63 o
   1    9   -6     280.04     175.26     272.80 o
   5    8    3   11630.76     988.86    8888.31 o
   6    5  -14     136.62     122.91      56.42 o
   1    1  -20     540.28     186.06     552.26 o
   3    9    1     329.31     103.42     473.41 o
   4    2  -19    3597.53     478.65    3165.14 o
   7    2  -16      68.15     145.75      66.40 o
   9    3  -10    8316.39     967.32    6797.21 o
   1    6   15    1760.29     263.52    2086.86 o
   2    1  -20   10289.69    1019.69    9769.74 o
  10    2    0    4679.72     572.80    4360.23 o
  -6    2  -14    5710.11     538.34    5198.17 o
  -9    3   -5    1941.49     357.47    1908.77 o
   1    7   13    5349.45     553.93    6175.55 o
  -8    6    2     856.10     229.11     792.64 o
   3    9   -3     747.72     290.01     612.83 o
   7   -4  -14   12454.08    1295.80   11285.84 o
  -8    6    3    9808.42     960.23    8515.91 o
   5    8   -6     484.61     164.44     446.50 o
  10    0   -8    3673.14     455.92    4474.52 o
   3    4  -18    6024.85     621.83    5793.35 o
   5    7    8    2728.46     283.72    1963.04 o
  -4    5  -14     267.44     113.74     129.79 o
 -10    1   -2    4718.56     440.38    4759.17 o
   2    3   18      87.94      79.63      75.90 o
   3    7  -13    5446.32     632.62    4709.90 o
  -8    6    1       3.37     121.70       7.06 o
  10    2   -6    2001.79     381.83    2628.01 o
   0    0   20   13113.19    1302.61   13310.56 o
  -5    1  -16     104.22     110.94      39.23 o
  -7    7    2     213.94     192.31     200.80 o
   0    5   17    5581.77     664.94    5778.53 o
   2    5   16      93.08      97.64     298.69 o
   6    0  -18    7517.25     883.76    7626.41 o
   6    6  -12     429.10     235.79     628.89 o
   0    3   19    4267.91     525.94    3973.88 o
  -4    7  -10    5399.98     532.54    4726.41 o
  -7    7    1    6401.08     637.20    5379.94 o
  -5    4  -14    1713.75     247.21    1478.99 o
  -7    7    3    1463.26     291.77    1057.35 o
  -8    6    4     933.78     329.93     906.34 o
   8    5    5     -32.49     159.24     331.70 o
   3    9    2      24.94      75.65     120.95 o
  -5    3  -15      27.83     100.62      73.90 o
   2    1   19    1339.46     225.26    1080.95 o
   3    8  -10    2741.50     411.90    2629.41 o
   9    4   -8   11250.91    1141.94   11446.32 o
   9    4    3      33.55     153.29      72.27 o
   5    0  -19    2113.09     442.33    2190.83 o
   5    7  -11    5119.23     654.15    4343.29 o
  -8    6    0    1612.59     272.92    1590.53 o
   1    8  -11     157.97     101.05     115.26 o
   1    9    6     113.67     106.96      74.26 o
   3    3  -19     922.71     225.40     690.53 o
  10    1   -8    4046.19     532.50    3589.84 o
   3    9   -4     143.60     129.57     136.12 o
  -7    7    0    5232.70     552.31    4444.08 o
  10    2    1     -38.62      98.45      14.39 o
  -8    3   -9     160.61      94.49     204.49 o
  -7    7    4    7005.44     733.46    5931.29 o
   0    1   20     206.04     110.78      77.37 o
   8    4  -12     374.65     262.79     216.48 o
   2    9   -6     262.87     299.89     237.33 o
   6    1  -18    1567.45     374.99    1901.61 o
   3    1  -20     943.40     276.25     886.17 o
   6    7   -9     893.84     252.20    1019.80 o
   8    1  -15     -18.72     155.17       5.43 o
  -8    2  -10    3703.82     434.28    2982.21 o
   4    2   17    3667.25     397.98    3497.87 o
   7    6    6   11343.68     969.31    8850.69 o
   0    8   11    1120.99     257.68     772.96 o
   8    6   -5      -3.04      93.52      62.72 o
  -6    5  -11    1616.52     257.02    1729.07 o
   3    5  -17      83.19     117.46      45.85 o
  -7    0  -13    9481.48     864.03    8240.81 o
   2    9    5     298.87     102.12     523.83 o
   3    2   18    1971.45     235.93    2167.61 o
   4    8   -9     460.28     187.81     684.73 o
   5    8    4    2636.19     476.12    2262.16 o
  -5    6  -11    1966.28     282.95    1451.34 o
   7    6  -10    8413.74     943.89    7851.71 o
   5    1  -19    6171.60     792.19    6438.08 o
  10    2   -7       1.51     119.74       0.44 o
   5    4  -17     631.89     198.21     762.42 o
  -6    6   -9     531.94     134.47     592.76 o
   2    8  -11     335.66     135.21     482.46 o
   7    0  -17    2839.28     484.24    2753.68 o
  -3    9   -3   11863.50    1034.46   11839.94 o
  -8    6   -1    8412.40     793.70    7090.56 o
   5    3  -18    6601.71     794.15    7002.35 o
   6    3  -17     404.18     212.26     726.50 o
   9    2  -12    5193.15     702.98    4516.70 o
  -7    7   -1    1854.77     296.19    2009.44 o
   1    4   18    5550.24     653.03    6405.89 o
   5    8   -7    1219.96     399.68     977.52 o
   1    9   -7   11318.24    1421.41    9277.65 o
   0    9    7      78.36      88.95     153.04 o
   7    7   -5    3503.65     441.96    3148.55 o
   8    5  -10     251.43     177.62     159.22 o
  -9    2   -7    3982.23     455.28    3441.85 o
 -10    1   -3       3.31      65.66      18.14 o
   1    7  -14    3834.11     479.21    2509.53 o
   4    8    7     376.51     162.58     430.49 o
   6    4  -16      60.82     140.33     129.68 o
  -7    1  -13    2724.19     379.06    2375.86 o
   1    2  -20    1621.85     334.66    1736.38 o
   2    2  -20      36.19     131.90     147.26 o
   6    7    6    1824.56     297.22     920.67 o
   1    6  -16    4684.26     621.22    4167.39 o
   3    9   -5   10623.06    1077.85    8347.51 o
   9    0  -13    4575.15     592.83    5332.32 o
  -2    8  -10    8376.12     868.40    7466.17 o
  -5    5  -13      10.52      94.66      10.61 o
   5    6  -14     995.25     228.78     821.79 o
  10    3   -3    4120.36     414.17    5646.68 o
   8    6   -6    1233.86     224.90    1477.64 o
   4    6  -15    7100.45     639.91    5879.41 o
 -10    2   -2    4121.85     389.93    3637.88 o
 -10    3    2    1151.82     220.61    1178.64 o
  -9    5    2    7975.00     805.18    7387.44 o
  -9    5    3     157.46     198.45      65.86 o
   7    1  -17    4940.70     673.30    4811.09 o
   9    3  -11    1191.86     390.73    1611.13 o
 -10    3    4    1185.29     272.57    1807.22 o
   2    6  -16      52.46     107.68      88.75 o
   2    7  -14     164.82     178.77     350.02 o
  -5    2  -16    3717.89     487.98    3076.20 o
  -7    5   -9      18.45      75.87      34.47 o
   1    5   17      41.75     124.84     263.29 o
  -3    6  -14    8013.77     738.34    6617.86 o
  -9    3   -6    6859.05     743.08    5778.25 o
   0    7   14    4001.71     549.63    4016.87 o
  -8    4   -8     787.51     184.83     880.54 o
   9    4   -9     451.96     205.24     643.05 o
  -9    5    4      -1.13     109.66     146.60 o
   9    4    4   11293.65    1003.35    8695.67 o
  -9    5    1     254.37     198.02      11.41 o
  10    1   -9     285.35     145.51     372.66 o
  -3    8   -9    9295.17     833.76    9504.02 o
  10    3   -1     -56.78      94.64       0.16 o
   2    2   19    1220.28     201.93    1484.10 o
   7    5  -13      54.26     163.41     397.15 o
   1    3   19     185.56     139.88     269.82 o
   9    1  -13    4917.95     486.06    4000.20 o
   1    8   11    5504.92     589.42    5703.41 o
   4    4  -18     209.10     122.28      33.71 o
  -7    7   -2      52.64     148.35      16.93 o
   8    6    2     912.38     243.88     757.25 o
   0    6   16     790.18     299.08    2066.32 o
   4    0  -20    4746.58     688.38    4852.23 o
  -9    1   -8      28.13      86.66       4.63 o
  -3    7  -12    4542.88     474.00    3558.02 o
   7    7   -6      65.26      99.65      56.80 o
   8    3  -14    1442.87     311.26    1279.22 o
  -6    1  -15      30.06     119.56      21.34 o
   2    9   -7     112.39     121.69      48.72 o
  -2    7  -13    3444.49     394.51    2750.97 o
  10    2   -8    3481.64     487.60    3184.40 o
  10    3   -5      -1.63     124.13       4.29 o
   8    5    6     463.71     159.73     156.55 o
   1    9    7       9.67      87.71       5.27 o
   2    6   15    2501.63     323.05    4087.67 o
  -7    3  -12    7786.68     681.64    6994.74 o
   3    9    4     380.30     195.86     258.71 o
   5    5  -16     966.00     216.33     807.48 o
  -8    1  -11    1166.68     221.07    1242.88 o
   0    2   20    5795.75     618.69    6322.75 o
 -10    0   -4    4400.78     468.62    4654.36 o
   6    2  -18    4782.00     637.03    4844.91 o
  -2    9   -6     108.42     125.12      11.23 o
   3    2  -20     906.10     227.12     857.88 o
   5    8    5    1868.56     404.40    2194.69 o
   9    5   -5     149.04      93.08     188.12 o
   4    7  -13    5364.71     550.24    5045.46 o
   8    2  -15    2690.28     463.34    2975.40 o
  -6    8    2    8176.37     821.70    8655.89 o
  -9    5    0     267.69     145.91      26.66 o
  -4    6  -13    6992.94     677.45    6989.82 o
  -5    7   -9    5013.17     492.39    4285.31 o
  -6    8    1    2639.70     362.25    2161.86 o
   4    3  -19     826.97     239.70    1125.19 o
   1    1   20     837.28     234.49     877.30 o
   7    3  -16    7058.38    1042.79    7202.08 o
  -6    3  -14     -60.40      63.89     125.57 o
  10    3    0     806.74     225.33     700.20 o
  -4    9    1     237.51     130.68      20.35 o
  -6    8    3       1.69     125.17      48.33 o
   3    9   -6     -10.41      72.15       1.11 o
  -6    4  -13     666.38     225.34     503.83 o
   4    1  -20    1327.45     309.14    1059.14 o
   4    9   -2    7576.05     642.18    6347.66 o
   5    2  -19    2129.13     395.11    2395.97 o
   8    6   -7    8079.80     802.44    7806.75 o
   6    7  -10    1328.78     277.46    1178.91 o
  -4    9    0    1308.00     220.70    1017.76 o
   5    8   -8    1970.45     425.05    2188.77 o
  -7    4  -11     116.77     142.45     113.33 o
   3    8  -11    8985.80     905.77    7623.20 o
  -6    8    0    1181.59     245.86    1013.87 o
   6    6  -13    8120.68     970.02    7792.73 o
  10    3   -6    1853.63     269.81    2092.46 o
   7    6    7     427.20     170.96     413.26 o
 -10    1   -4    5276.52     546.98    4748.69 o
   6    5  -15    9091.99    1126.30    8430.37 o
   3    4   17       7.27      95.74     454.25 o
   4    5  -17   10101.29     947.14   10028.89 o
   4    8  -10     216.95     177.02     719.25 o
 -10    2   -3    3487.62     364.32    3185.78 o
   4    9   -3      29.75      97.68      65.70 o
   5    7  -12     787.08     255.20     934.75 o
   3    6  -16    1720.20     274.60    1786.69 o
   1    9   -8      27.07     134.74      46.51 o
   7   -4  -15     441.50     296.60     376.57 o
  -4    4  -16     349.04     204.08     304.52 o
  -7    2  -13    5158.08     525.73    4309.79 o
  10    0  -10    1795.30     329.78    2317.37 o
  -6    8    4    2488.64     494.54    2245.97 o
   7    6  -11     770.31     306.00    1143.92 o
  -4    7  -11    5815.91     719.98    4460.54 o
  -4    9   -1      75.54     125.13      45.85 o
   0    9    8      55.84     104.89      31.15 o
   9    5   -6   10610.75     944.06   10441.62 o
   3    7  -14    1494.38     225.87    1389.12 o
   7    7    3    3509.04     513.13    3253.61 o
  -9    5   -1      41.97     108.06      23.98 o
   4    0   18    1503.22     219.28    1354.30 o
   8    4  -13      42.58     199.18      45.23 o
   1    4  -19      46.77     104.33      59.36 o
   8    6    3     389.81     219.87     330.27 o
   1    7   14    1033.95     237.61    2157.95 o
   7    7   -7    1490.50     326.63    1919.01 o
  -6    8   -1     152.73     118.23      53.94 o
   1    8  -12    1880.44     345.19    1406.84 o
   8    5  -11      32.73     161.71      27.91 o
   2    4  -19    2744.87     366.28    2588.35 o
  10    3    1    8532.84    1060.38    7971.49 o
   7    2  -17    2343.24     431.06    1920.25 o
   3    0   19     831.50     243.44    1076.69 o
   6    7    7    1276.83     240.89     772.39 o
   4    8    8    7060.82     667.54    4604.05 o
   8    0  -16    5956.88     919.79    6060.08 o
   4    3   17    1586.18     236.99    1491.90 o
  -8    3  -10    1606.93     319.25    1854.61 o
   3    9    5     645.66     222.74     694.50 o
   4    9   -4     872.96     208.66     958.88 o
  10    2   -9    3024.56     382.42    2887.78 o
   3   -5   16    7110.51     703.10    6606.00 o
  10    1  -10    4436.00     542.17    4070.46 o
   3    3   18    1010.53     284.38    2543.96 o
   9    4  -10      77.62     138.65       0.24 o
   0    8   12    7505.25     856.50    7854.43 o
   1    6   16    2943.54     389.63    3061.40 o
   9    2  -13    2789.99     648.42    3452.40 o
   9    4    5       2.84      79.59      88.18 o
   1    5  -18    5559.18     595.56    5536.97 o
   4    1   18    8218.05     806.27    7482.63 o
   6    8   -5     669.23     217.46    1250.54 o
  -4    9   -2    9308.71     969.28    8036.48 o
  -9    2   -8    4457.42     433.84    3769.99 o
  10    3   -7    8077.99     717.22    7969.01 o
  -6    2  -15    2441.53     424.96    2721.72 o
   2    5  -18    -146.11     114.39      91.59 o
  -6    6  -10     118.65     186.48    1093.02 o
   2    4   18     237.48     150.62     699.80 o
   2    8  -12     350.92     186.26     224.03 o
  -4    5  -15    8084.58     906.20    7303.68 o
   2    9   -8   11960.31    1608.82    8676.99 o
  -8    2  -11      77.75     108.19      54.62 o
   9    3  -12       9.85     162.08       6.81 o
   8    6   -8     781.43     250.30    1211.54 o
  -5    0  -17    1946.52     387.48    2316.06 o
   3    1   19    7085.13     797.93    7432.56 o
   3    9   -7     817.34     281.38     394.70 o
  -9    3   -7     560.44     224.78    1234.95 o
   8    1  -16    2969.06     634.27    3021.30 o
  -6    5  -12    -120.46     118.56      13.39 o
  -6    8   -2    6671.89     661.61    5615.25 o
   0    4   19    7028.67     689.81    7248.51 o
   2    9    7     112.43      87.86      90.04 o
   5    8    6     393.09     143.73     548.46 o
   1    9    8      34.48      63.81      56.66 o
   9    5   -7     190.01     133.74     278.73 o
  -5    6  -12    6384.67     616.56    6063.63 o
   1    3  -20    2758.86     398.39    2538.01 o
   9    5    2   10361.33    1267.39    7341.91 o
   1    2   20     851.00     286.91    1390.55 o
   2    3  -20    1907.89     274.14    1868.33 o
  -5    4  -15     528.76     231.48     526.80 o
   1    0  -21    8546.62     897.59    7624.44 o
  -2    8  -11    1276.31     238.51    1335.74 o
   4    2  -20    4799.06     671.46    5156.53 o
  -9    0   -9    3152.75     348.22    2765.57 o
   2    5   17    3740.36     444.63    4756.86 o
   3    4  -19     366.60     182.33     346.03 o
  -8    5   -7    9907.76     906.94   10987.13 o
   4    9   -5     150.66     186.52     166.97 o
  10    3    2    1457.63     273.60    1465.15 o
   0    5   18      56.92     135.15      96.95 o
   5    8   -9    8155.88    1241.08    7247.34 o
  -8    4   -9   10089.28     966.87    9620.65 o
   7    7    4    5474.79     838.41    4844.52 o
  -3    8  -10    1712.85     259.75    1229.60 o
  -5    3  -16     325.81     163.27     527.75 o
 -10    2   -4    2220.70     330.32    2534.55 o
  -5    1  -17    8121.64     881.72    6581.06 o
  -7    5  -10     -35.60     197.25     848.17 o
   4    9    3     224.35     144.69      93.57 o
   7    7   -8    3767.44     544.38    2919.63 o
  -8    6   -4    1450.97     352.47    1241.33 o
 -10    1   -5    1375.69     250.03    1395.90 o
   2    1  -21     568.41     287.46     618.11 o
   6    8   -6     -52.51     279.14    4566.58 o
   1   -1  -21     137.77     173.66     159.94 o
   2    0   20     -33.61      88.41      46.94 o
   2    3   19    1451.46     367.20    2832.81 o
   9    1  -14    1021.04     308.01     902.79 o
   5    6  -15     337.19     222.28     456.24 o
  -9    1   -9    4432.04     497.85    3817.83 o
   1    7  -15    4765.17     507.53    3956.45 o
   6    1  -19    1507.67     365.66    1419.09 o
   7    5  -14     459.77     189.70     149.09 o
   6    7  -11    4750.35     665.61    4110.02 o
  10    3   -8    1317.71     277.96    1081.71 o
  -1    8  -12    1205.73     222.66     736.89 o
   3    5  -18    1627.32     302.75    1334.49 o
   5    4  -18     530.66     200.15     573.14 o
   6    4  -17    8925.08     964.32    8283.43 o
  -3    0   21     957.68     265.56     839.13 o
   0    3   20     165.54     120.19      93.86 o
   1    9   -9      42.99     102.72      83.61 o
   6    3  -18     325.26     195.43     300.09 o
   6    8    3    1287.50     283.22     808.34 o
  -3    9   -6      91.09     112.22       3.04 o
  -8    0  -12    8729.53     802.76    7165.75 o
   3    3  -20    5088.08     647.23    5255.82 o
  -5    7  -10    4813.02     624.54    3832.40 o
   8    3  -15     -98.43     142.25      36.77 o
   4    6  -16    2214.26     340.27    1866.42 o
   0    9    9     156.86     150.96     192.86 o
  -5    5  -14    6715.96     785.41    5707.09 o
  -7    1  -14     -52.52     107.92      14.83 o
   2    7  -15    4628.30     481.99    4571.96 o
  -7    6   -8     248.12     107.87     364.58 o
  10    2  -10    1928.25     437.01    2191.06 o
   4    8  -11    1837.02     396.51    2256.73 o
   2    1   20    7895.06     709.83    7609.74 o
   9    5   -8      68.11     116.54       9.82 o
   3    8  -12     572.91     165.14     517.32 o
   9    5    3      20.77     114.61      36.12 o
   4    2   18     263.75     136.49     299.86 o
   5    3  -19    1546.51     363.01    2257.46 o
  -3    7  -13      78.53     169.25     153.77 o
   0    7   15    1130.68     315.07    1660.74 o
 -10    4    3     136.40     149.39       3.01 o
   7    6  -12     337.27     191.75     120.83 o
   4    7  -14    4030.06     459.42    3233.80 o
   1    6  -17    1404.19     273.49    1420.81 o
   5    1  -20     225.57     154.54      85.42 o
  10    1  -11     896.71     241.04     917.74 o
 -10    4    2     458.52     203.03     273.33 o
   4    9   -6   10707.90    1144.33    8144.43 o
   8    6   -9      84.47     188.82       8.23 o
   7    1  -18      78.39     158.60      87.53 o
   9    4  -11     287.70     158.79     130.36 o
   3    1  -21    7435.35     880.57    6990.21 o
   8    5  -12      36.16     115.46      24.97 o
  -3    6  -15     116.17     113.83      35.59 o
 -10    4    4     252.44     234.58     398.71 o
   0   10    0   12736.64    1232.59   10754.51 o
   3    2   19     565.36     165.48     452.16 o
  -2    7  -14     -18.42      95.70      51.83 o
  -9    4   -6      64.96      95.37     123.09 o
   3    9   -8     124.23     111.69      51.71 o
  -8    1  -12     548.00     306.55    1959.55 o
   2    6  -17    5327.54     550.44    4086.88 o
   8    2  -16    2767.29     634.34    2724.94 o
   0    1   21     603.35     178.64     662.16 o
   6    7    8      -7.72     126.23    2591.65 o
  10    3    3      49.67      78.17       8.77 o
   5    7  -13     849.91     289.03     665.67 o
   0   10    1     122.91      85.36     141.65 o
   6    6  -14     972.91     252.61     977.72 o
   4    9    4     814.21     263.51     901.97 o
  -7    3  -13     940.60     197.02    1036.50 o
 -10    4    1   10032.43    1245.49    8686.90 o
  -6    0  -16    1782.72     375.74    1910.81 o
   2    9   -9      51.75      96.47      47.41 o
   1    4   19     -40.43     165.20     358.67 o
  -4    8   -9    -108.85     162.08     780.22 o
   6    8   -7     378.04     278.74     526.90 o
   5    5  -17    -110.92     124.92      17.89 o
   8    4  -14     382.64     216.27     575.89 o
  10    4   -5    5214.59     613.38    7732.39 o
  -7    4  -12      63.73     138.49     771.65 o
   5    8    7    6370.25     604.24    5445.87 o
  -4    6  -14      32.10     109.64      11.92 o
   2    9    8      78.40     221.06    5609.57 o
   1   10    0     124.80     119.29     231.55 o
   7    3  -17     736.69     402.62    1115.39 o
  -7    7   -5     900.72     307.53     899.31 o
   0   10    2      31.05     124.90      80.06 o
   1    5   18    3292.28     467.01    4211.43 o
   1   10   -1   11412.60    1098.58    9405.29 o
   0    6   17    3045.56     420.93    2596.22 o
   2   -6   16      79.73     114.93     264.60 o
  -5    2  -17       2.62     125.95      50.51 o
 -10    0   -6    3200.63     369.57    2834.31 o
  -4    7  -12     500.83     169.69     473.23 o
   7    7   -9    2499.78     493.12    2593.60 o
  11    0   -3     352.63     160.81    1481.01 o
   1    8  -13    9381.00     858.68    8670.16 o
   1   10    1      47.70     113.72     103.15 o
   6    5  -16     194.83     170.25     102.53 o
  -1    9   -9   10747.26     921.57    8428.21 o
  10    3   -9      53.82     185.31      70.37 o
 -10    2   -5      21.46      81.54       2.93 o
   2    2  -21    2219.62     491.16    1975.60 o
   4    4  -19    7751.85     825.90    7609.31 o
   8    6    5    9420.85    1224.67    7577.91 o
   6    8    4    2566.88     384.88    2233.69 o
   7   -4  -16     228.61     185.88     135.50 o
   1    2  -21    6366.92     939.00    6512.40 o
   9    2  -14      56.05     182.34      67.37 o
  -6    1  -16    9983.76     999.56    8019.14 o
  -6    4  -14     156.47     142.67     108.84 o
  10    4    0     158.30     190.13     163.49 o
   9    3  -13     804.45     263.65     761.03 o
   1   10   -2     181.09     120.21     184.59 o
  -9    2   -9    1495.25     256.09    1581.02 o
   5    8  -10      10.92     102.05     169.75 o
   6    2  -19      87.90     197.41     430.27 o
  -9    3   -8     137.82     150.81     214.28 o
   3    7  -15     478.27     169.13     675.80 o
  -6    3  -15     393.53     154.53     891.93 o
  -8    3  -11    3195.78     714.72    6464.51 o
  10    4   -6     231.41     125.58     115.39 o
  -5    9    1    2323.30     436.11    2166.51 o
  -5    9    2     367.95     156.73     305.14 o
  11    0   -5    4845.61     596.83    5629.94 o
 -10    1   -6    3831.28     450.51    3329.53 o
   0    8   13     239.97     176.08     417.67 o
   0   10    3      19.44      64.92     104.39 o
   1   10    2      31.52     118.37      35.58 o
  -8    5   -8      96.09     136.69     152.67 o
 -11    0    1    3489.30     532.93    3487.52 o
  11    1   -3    4640.81     595.04    4481.97 o
   2    8  -13    1748.01     330.02    2650.00 o
   4    9   -7      50.34     191.60       0.22 o
   9    5   -9     -19.51     124.55       1.76 o
  -7    2  -14    3277.69     470.40    2680.18 o
   3    6  -17     187.96     137.42     234.75 o
   9    5    4     491.80     200.73     314.37 o
  -6    6  -11    6080.46     599.61    5021.40 o
   1    3   20     957.47     323.27    2776.49 o
   1    7   15      69.41      92.31      37.91 o
   3    9    7   12997.97    1048.53   10343.11 o
  -5    9    0       6.45     160.04      22.15 o
  11    1   -4     594.38     152.04     793.85 o
   2    2   20      66.91      94.60       4.65 o
  11    1   -2      24.29     111.56       2.69 o
   4    5  -18     142.18     120.35     142.84 o
  -5    9    3    7250.96     675.00    5135.68 o
   1   10   -3     -13.07     152.76      15.44 o
  -8    7    2    4211.57     573.57    3905.34 o
   4    3  -20     144.66     155.93     128.40 o
   1    0   21      40.75     124.55     134.67 o
  -8    7    3     312.98     230.41      58.38 o
  10    0  -12    3788.17     472.91    4123.85 o
   5    2  -20    2256.34     432.13    2165.85 o
  10    2  -11      12.74     133.52     148.94 o
   9    0  -15    4071.01     554.63    4144.53 o
   4    9    5       6.92     166.82      61.05 o
  -2    8  -12      42.74     161.33      15.73 o
   7    2  -18    2729.69     498.10    2490.98 o
  -8    7    1    5422.27     815.42    4362.66 o
 -10    4   -1      74.43     135.27      44.64 o
   3    2  -21     550.85     241.60     449.60 o
  11    1   -5     -61.52     198.67    1943.86 o
 -10    3   -4    1391.44     250.31    1538.31 o
   6    7  -12    3481.92     550.50    3102.69 o
   8    6  -10     486.81     265.69     561.61 o
  -3    8  -11      29.20      92.47      22.46 o
  -8    2  -12    5328.97     622.76    4181.31 o
   1    9  -10    -117.32     121.44      47.98 o
   6    8   -8    1758.90     406.77    1624.98 o
  11    1   -1     960.30     236.92    1956.23 o
   0    2   21     652.34     240.70     849.58 o
  -8    4  -10     456.80     146.39     481.41 o
  -4    4  -17    6719.11     819.77    5831.42 o
  -5    9   -1    9391.14     986.70    7098.41 o
  -8    7    4    2151.06     418.85    2030.73 o
   1   10    3    5928.90     792.19    7236.65 o
   4    1  -21     956.37     293.00     852.64 o
   3   -4   18    6343.95     632.39    6284.05 o
   2   10   -1     545.13     184.42     868.51 o
   2   10    0      58.81     100.59      73.71 o
  -5    9    4      14.86     110.29       1.05 o
   0    9   10    7533.44     947.69    9568.53 o
   3    9   -9   10389.20    1438.93    8031.04 o
   8    1  -17     966.88     434.09    1135.13 o
  -5    6  -13      75.28     139.47      41.59 o
  -6    5  -13    7829.91     874.81    6180.85 o
  10    4   -7      66.09     112.90      78.39 o
   0   10    4    7454.50     904.82    7919.67 o
  -8    7    0    1853.10     326.29    1366.75 o
   1   -1   21    7913.01     949.95    8102.38 o
  10    1  -12    2239.84     415.39    2664.18 o
  -7    5  -11     -11.21      98.05       8.00 o
   9    1  -15    5016.19     547.13    4695.56 o
  -9    6    2     167.25     154.55      16.42 o
  -9    6    3     872.87     359.45     608.89 o
   2   10   -2    8603.64     875.39    7705.91 o
   2   10    1      81.27      76.09     168.96 o
   1   10   -4      74.78     215.30     170.35 o
   9    4  -12    8694.52    1138.27    7304.65 o
  -7    6   -9     607.04     192.20    1251.26 o
  -9    1  -10    1047.39     252.25    1204.17 o
   1    6   17     166.27     121.65     227.94 o
   4    8  -12    5146.61     700.48    5033.12 o
  -9    4   -7     230.91     146.60     492.73 o
  11    1   -6      30.34     119.10       6.43 o
   3   -5   17      52.94     116.75      16.39 o
   6    8    5     396.70     177.22     173.97 o
   7    7    6     133.70     137.41     136.50 o
  -8    7    5    5592.69     707.61    4081.02 o
  -9    6    4    9079.86    1023.47    7668.37 o
   7    5  -15     271.52     151.18       8.82 o
  -9    6    1     860.03     247.78     427.59 o
   1    4  -20    5199.67     746.85    4740.54 o
  -4    5  -16      -9.04     106.65      26.79 o
  10    3  -10     826.41     289.26    1152.05 o
 -11    1    0     669.07     222.97     751.90 o
   2    4  -20     -48.87     166.04      12.37 o
  -6    2  -16     681.80     268.30     801.03 o
   2    9  -10     113.99      94.19      59.33 o
   7    6  -13     762.14     277.41     591.03 o
  -5    7  -11     514.24     176.13     407.84 o
   7    7  -10     411.72     201.75     582.86 o
  -1    8  -13     -46.85      90.83     116.86 o
  -5    9   -2      18.62     120.11      87.37 o
   4    3   18    2589.68     350.07    2776.88 o
   8    5  -13    9587.04    1055.25    8574.13 o
  11    0   -7    3741.02     381.36    4163.54 o
   1    5  -19    -105.54     141.09      36.69 o
   2   10   -3     121.83     169.68     242.79 o
  -6    7   -9    1185.23     418.59    3682.79 o
   5    8    8    1429.70     234.22    1056.31 o
   8    6    6     268.90     185.79     105.76 o
  10    4    2     180.20     225.25     188.88 o
   3    8  -13     675.63     231.04     398.19 o
   2    5  -19    7493.48     969.16    7006.51 o
   2   10    2    4866.84     638.88    6809.69 o
   5    6  -16    7479.39     964.92    6176.53 o
   5    9   -5    1096.01     256.55     780.77 o
  -8    7   -1     168.15     140.71      81.12 o
 -11    0   -1    2743.72     446.80    3698.45 o
  -2    9   -9     -21.54      96.91      12.19 o
   1   10    4      97.18      91.40     139.65 o
  -5    4  -16    7929.55     753.56    6267.47 o
  -7    8    2    2106.83     483.65    1575.75 o
 -10    2   -6    3160.43     386.37    3421.66 o
   3    3   19     772.76     259.78    2093.08 o
   4    9   -8    1127.90     403.42    1120.36 o
   8    3  -16    1404.70     331.20    1097.47 o
  -9    6    5    1424.23     444.70     942.39 o
  -9    6    0    5768.57     682.82    4335.07 o
  11    2   -3    1101.59     291.77    1390.33 o
  -4    8  -10     769.88     180.69     655.36 o
  -7    8    1    2013.38     353.99    1870.67 o
  -7    8    3    6529.82     762.73    4836.33 o
   9    5  -10    7665.27     941.46    7961.76 o
   2    4   19    2856.13     334.96    3048.59 o
  11    2   -4       1.52      79.17      41.65 o
   4    1   19    1061.56     205.12     938.43 o
   9    5    5      44.17     147.01      12.25 o
  11    2   -2    3420.90     388.70    3523.48 o
   1    7  -16    1293.49     306.43    1156.41 o
   6    0  -20    2347.90     470.99    2155.42 o
   0   10    5     122.55      77.16      98.14 o
   5    7  -14    4502.82     539.70    4144.96 o
  -1    9  -10      -8.85     122.63       8.04 o
  -7    0  -15     801.04     265.53     870.16 o
  11    1   -7    3288.59     497.39    3201.26 o
   5    8  -11     678.83     240.89    1643.07 o
  -8    7    6    2457.06     593.32    1667.70 o
  10    4   -8     256.65     156.96     375.06 o
   4    7  -15     637.07     274.24     610.18 o
   4    9    6   10617.93     986.15    8952.75 o
   2    5   18      45.77      78.70      16.40 o
   1   10   -5    8918.78     939.72    6805.01 o
  -7    8    0     117.85     137.61       5.04 o
 -11    1   -1    2773.56     464.91    3846.00 o
  -7    8    4     -37.28     123.51      19.58 o
   0    4   20     175.09     153.16     109.98 o
   2    7  -16    4335.24     623.32    4177.70 o
  -5    3  -17    2369.56     454.54    1828.61 o
  11    2   -5    -127.37     237.55    1123.48 o
   2   10   -4      20.34     137.28     404.34 o
   6    6  -15     875.83     235.09     764.31 o
   6   -4  -18     562.97     237.08     226.91 o
  -3    7  -14    2242.55     339.44    1585.27 o
   3    4  -20    1978.68     488.84    2096.70 o
   3    9    8     135.17     118.78      91.29 o
   4    6  -17    1056.52     340.24     999.00 o
  11    2   -1    4949.37     685.81    4479.94 o
   8    4  -15    8877.75    1000.35    8213.94 o
   0    5   19    1514.52     456.75    3303.32 o
   3    1   20     791.14     184.28     891.44 o
   6    8   -9    2737.78     623.60    2643.77 o
 -10    1   -7      -7.95     133.25      19.32 o
   2   10    3     115.22     113.64     254.14 o
   4    2  -21     280.64     197.18     350.01 o
  -5    9   -3     935.28     233.97    1037.58 o
 -10    3   -5    2894.55     393.20    3532.64 o
   2    3  -21    1121.79     322.74    1168.05 o
   7    0  -19    4864.81     732.18    5016.00 o
   1    3  -21     751.30     342.90     835.52 o
   9    3  -14    6410.91     947.97    5639.88 o
  -5    5  -15     117.74     118.38      20.43 o
  -9    6    6     348.54     208.56      14.45 o
  -9    6   -1     821.65     326.77    1098.33 o
   8    2  -17     -59.70     196.83      30.84 o
  -5    1  -18     356.06     203.89     369.70 o
  -9    3   -9    2351.29     454.44    2474.17 o
  -8    7   -2    3706.84     589.30    2569.93 o
   0    7   16      -3.13     105.55       0.54 o
   5    4  -19       2.13     126.41      96.81 o
   6    1  -20    5608.91     835.50    6013.92 o
   6    3  -19    5989.56     762.66    5403.77 o
  -7    1  -15    8788.18     966.56    7875.32 o
   1    2   21     145.48     103.31      20.84 o
   5    9   -6     202.64     174.12     308.20 o
  10    2  -12    1819.21     337.84    2033.85 o
   3    5  -19    -259.91     155.21       8.60 o
  -8    1  -13      70.75     131.93     135.80 o
   2    0  -22    6252.14     792.66    6523.84 o
   8    6  -11    6365.42     999.73    5839.79 o
   9    2  -15    2373.94     444.36    2516.90 o
  -2    7  -15    2572.62     381.49    2237.17 o
  -8    5   -9     242.19     110.59     231.99 o
  -7    8   -1    5748.94     819.62    4923.86 o
  -9    2  -10      13.27      99.65     138.59 o
  -7    8    5    1784.90     479.48    1273.98 o
  11    2   -6    1980.78     345.52    1659.77 o
   1   10    5      10.38     114.32     135.40 o
  10    4    3    7257.68     838.80    4843.84 o
   1    8  -14     471.44     136.62     223.34 o
  -4    7  -13    1634.92     272.39    1075.83 o
  -7    3  -14     707.00     183.12     644.68 o
  -7    4  -13     103.63     149.29      58.84 o
  11    2    0      16.44     106.88       8.04 o
   5    0  -21    4504.74     726.13    3951.99 o
   7    1  -19    1979.75     453.54    2362.73 o
  -3    6  -16    2898.43     518.00    2341.82 o
   6    8    6    7242.37     925.61    5615.52 o
   2    3   20    1313.88     326.79    2095.05 o
   3    9  -10     259.97     164.95      19.51 o
   1    6  -18    1884.94     415.98    1904.91 o
   3   10   -1     187.96     121.61     291.14 o
  -8    7    7    -128.05     165.60      79.50 o
  11    1   -8     869.76     184.13     828.88 o
   1    9  -11   10021.08     852.75    8269.27 o
  -3   10    0     104.97     127.36      23.76 o
   2    1  -22     334.68     204.14     315.27 o
   5    3  -20      28.55     199.03     269.97 o
   2    6  -18    1331.96     354.29    1457.84 o
  10    3  -11    4681.41     749.16    3469.95 o
   2   10   -5     267.19     272.65     315.60 o
  -4    6  -15    3338.64     428.38    2918.21 o
   3   10   -2      54.57     106.14     146.02 o
   7    3  -18     605.45     265.78      90.13 o
   7   -4  -17      69.60     161.42      64.42 o
   5   -5  -18    8148.57    1062.39    7391.49 o
   6    5  -17     271.62     236.98     252.69 o
   1    1  -22     257.82     201.28     414.42 o
   3    3  -21    1288.61     407.81    1348.18 o
   6    7  -13     114.28     161.74     103.42 o
 -11    1   -2      28.77     135.38      12.02 o
   2    8  -14    8632.94     919.98    7511.04 o
   2   10    4     199.75     132.47     217.68 o
   7    7    7    3907.32     535.75    2742.11 o
  10    1  -13       7.15     129.33      24.10 o
  -8    3  -12     517.02     338.89    1810.79 o
   0    8   14      68.97     100.92       3.66 o
   0   10    6      -3.89      73.95       2.27 o
   0    3   21    1896.82     463.48    2704.36 o
  -6    6  -12     297.73     195.32     453.92 o
   0    9   11     121.54     138.07      53.55 o
   1   10   -6      99.51     187.29     191.42 o
   3    7  -16    5219.19     738.38    4934.95 o
  -9    6    7     951.69     297.12     928.30 o
  10    4   -9    8041.18     980.86    8463.54 o
   5    1  -21    1689.51     402.64    1493.78 o
  -3   10   -1    8109.63     868.51    6496.13 o
  -9    6   -2     149.15     121.12       3.17 o
   4    9   -9     388.54     282.32     290.71 o
   7    7  -11     899.93     288.49     618.90 o
   4    2   19    1087.61     227.10     968.77 o
   9    4  -13     195.21     161.45      68.06 o
  -5    9   -4      42.78     102.88     106.93 o
  -7    8   -2    1236.17     297.76    1633.17 o
   3   10   -3    1807.68     598.44    6141.61 o
  -3    8  -12     494.83     187.58     620.64 o
  -9    4   -8    7642.22     897.72    7240.42 o
  -6    4  -15    8799.28     831.57    7634.71 o
  11    2   -7    1786.57     347.13    1550.95 o
 -10    5    3    7729.34    1177.00    6715.13 o
   8    7    3    5164.62     701.92    4048.57 o
  -7    8    6    2852.14     492.96    1773.37 o
   2   -6   17    4133.66     496.19    3348.54 o
   8    6    7     112.51     117.67     250.08 o
  -2    8  -13     815.28     207.78     733.43 o
 -10    5    2     240.31     180.78     352.33 o
  -9    0  -11    4522.45     477.40    3822.09 o
   0    0  -22     351.61     276.94     321.56 o
   2    1   21     705.85     182.56     615.79 o
   0    6   18     114.22      83.37       0.10 o
   2    9  -11     246.91     122.24     104.60 o
  -8    4  -11    -168.27     183.87     980.98 o
  11    2    1      43.95     126.42    1534.18 o
   9    5  -11     145.06     170.53     161.92 o
 -10    5    4      -6.24     126.46     109.88 o
   5    9   -7    8504.11     903.31    8732.60 o
  -9    5   -6   10028.47     964.47    8782.88 o
  11    0   -9    2965.04     431.50    3218.07 o
  -7    6  -10    1455.76     500.43    3932.10 o
   4    8  -13     442.03     166.96     282.19 o
   3    2   20     862.48     232.68    1060.90 o
 -10    2   -7    3204.24     362.28    2693.11 o
   3   -1  -22     351.58     204.92     129.72 o
   4    9    7      19.64     130.39     135.95 o
  -5    8   -9    -415.43     238.49     956.69 o
   1    4   20     790.07     343.05    2466.34 o
  -3   10   -2     620.46     178.23     628.36 o
 -10    5    1      30.61     130.03     113.84 o
   8    0  -18    2141.33     454.76    2076.52 o
  -6    3  -16    1058.22     348.39     981.92 o
   1    5   19      -1.56     117.28     108.18 o
  -2    9  -10     399.24     164.01     474.72 o
   1   -7   16    2635.15     407.24    2258.90 o
 -11    0   -3    4777.65     572.02    5600.04 o
  -5    2  -18    -103.00     133.29     825.18 o
  -6    1  -17      76.43     167.53     112.79 o
   4    4  -20     631.05     286.34     423.57 o
   6    2  -20    1472.67     390.99    1504.84 o
   7    6  -14    8530.50    1008.31    7385.70 o
   9    1  -16       9.95     170.00      12.69 o
  -7    2  -15    2185.99     449.27    2130.56 o
   8    5  -14     153.20     202.92     114.96 o
   6    8  -10    6629.99     878.81    5156.75 o
 -10    5    5    -100.39     214.89       2.96 o
   1   10    6      50.72     118.81      73.64 o
  -8    2  -13    3241.87     491.89    2913.38 o
   3    6  -18    5040.42     727.49    4415.32 o
  -6    7  -10    -352.04     211.24    1215.60 o
  -7    5  -12    7918.01     980.20    6585.52 o
   3   10   -4     395.26     154.96     381.22 o
  -9    1  -11    1627.03     325.00    1733.51 o
 -10    0   -8    3160.32     390.16    3159.99 o
   0    1   22    5512.69     831.20    6264.39 o
   8    7   -8     692.43     238.50    1062.39 o
  10    4    4      45.72     103.25     172.61 o
 -10    3   -6     550.29     177.33     828.86 o
   2   10   -6    8409.23     999.96    6210.67 o
  11    1   -9    2180.38     440.19    3462.13 o
 -11    3    3     697.62     258.17    1120.35 o
   5    8  -12    1211.40     252.54    1131.54 o
  -5    6  -14    2308.82     350.47    2068.06 o
   4    5  -19     579.37     282.91     527.46 o
   7    2  -19    3174.23     542.09    2917.03 o
  -5    7  -12     451.44     189.26     572.10 o
   2   10    5      43.90     125.25     133.35 o
   7    5  -16    6545.19     791.96    5858.62 o
  -3    9   -9     104.96     141.59     174.05 o
  -6    5  -14     -57.66      98.40      25.09 o
 -10    5    0      -5.82     115.32      86.77 o
 -11    3    4    4868.82     695.49    4625.94 o
   8    1  -18    3135.05     592.93    3523.89 o
  -4    8  -11     911.04     238.61     795.97 o
  11    3   -2      39.91     168.24      47.35 o
 -11    1   -3    2315.93     384.21    2825.44 o
   9    6   -8    6698.00     772.98    6297.84 o
   3    8  -14    1356.36     316.92    1072.40 o
  -7    8   -3    1663.74     326.18    1320.84 o
  -9    6   -3    1447.83     296.30    1180.20 o
  11    2   -8      70.35     148.52       8.85 o
  -1    8  -14     619.77     261.27     361.69 o
  -7    8    7    4968.13     697.44    4323.57 o
   2   -2  -22    4562.98     935.53    4215.55 o
 -10    1   -8    3165.48     418.03    2876.78 o
   3   10    3     398.43     191.38     398.81 o
   1    2  -22     847.39     281.04     802.19 o
 -10    5    6     -47.72     156.08       2.40 o
 -11    2   -2    1794.30     368.49    2460.91 o
   8    6  -12     521.76     267.25     366.04 o
   1   10   -7     253.97     158.90     141.55 o
  10    2  -13    2122.81     398.63    2411.71 o
  11    3   -5      77.03     169.03     921.09 o
   0   10    7     180.06     103.65     146.06 o
   6    8    7    2121.98     365.35    1609.39 o
   5    9    5    6788.29     712.15    4632.57 o
  -6    9    2    1996.41     389.28    1786.52 o
 -11    3    1     755.60     248.87     907.65 o
  -6    9    1     206.62     164.99       0.90 o
   4    3  -21    3794.64     720.60    3683.50 o
  -8    7   -4    1118.32     266.16    1013.83 o
  10    4  -10     152.82     160.83     234.27 o
   5    2  -21    3285.47     544.57    3384.36 o
   3   10   -5       3.89     200.08     723.73 o
   4    0  -22    1491.25     544.18    1381.52 o
  -6    9    3     484.11     196.42     366.77 o
   5    7  -15    2402.71     364.59    2221.61 o
   8    3  -17    4875.34     761.26    4925.78 o
  -4    4  -18      15.21     103.41       1.25 o
   1   -3   21    1806.66     355.21    2054.35 o
   5    6  -17    1657.78     321.90    1246.25 o
  10    3  -12     767.71     250.86    1124.14 o
   5    9   -8      92.33     122.20     135.85 o
  -6    9    0    7333.30     752.83    5789.77 o
   3    9  -11     503.43     209.22     485.70 o
   9    3  -15     491.58     274.85     764.81 o
  10    0  -14    1550.52     337.37    2647.75 o
 -10    5   -1    7696.81     820.30    6026.88 o
   2    2   21    1030.37     270.25    1044.93 o
  -9    3  -10    6805.96     798.63    5606.96 o
   1    6   18    1155.41     379.33    2980.89 o
   3   -4   19     -25.20     113.06       4.57 o
  11    3   -6     -18.82     101.50      57.14 o
   8    4  -16     205.01     205.21     169.99 o
   4    9  -10    7787.55    1003.58    6107.29 o
   4    7  -16     984.81     208.15     473.71 o
  -4    5  -17    2304.32     359.92    2470.29 o
  -8    5  -10     -14.91      98.71      53.49 o
   3    2  -22    2715.47     630.42    2783.46 o
   6    6  -16     -78.92     123.46      35.93 o
  -7    7   -8    4247.78     504.35    3152.84 o
  11    3    0    5540.47     885.30    4586.30 o
   3   -5   18    2889.31     353.38    2610.18 o
  -6    9    4    7560.04    1105.64    6955.74 o
   4   -1  -22    5493.58     849.83    5121.76 o
  -6    2  -17     461.74     206.14     421.74 o
 -10    5    7    7979.46    1066.83    8022.67 o
   9    2  -16    2261.90     558.14    2203.97 o
   7    7  -12    4578.81     872.32    4342.57 o
   2   10   -7       1.31      87.64       8.87 o
   1    7  -17     134.31     127.69      27.74 o
  -6    9   -1     179.75     190.36      20.73 o
   1    9  -12      53.56     156.60       7.06 o
   1   10    7    9063.75     795.03    9461.04 o
   3   10    4     328.44     141.21      85.85 o
   8    7   -9    2437.96     525.46    3447.32 o
  -8    0  -14      -6.81     183.56    1096.67 o
  -9    2  -11    2577.98     342.64    2383.13 o
   0    2   22    -103.12     121.94      26.07 o
  10    1  -14    2335.49     508.55    3588.76 o
   7    8    4    -108.41     213.16     126.76 o
   9    5  -12     131.37     112.34       1.11 o
  -3    7  -15    4552.20     555.60    3946.99 o
  11    1  -10      32.89     129.47      80.38 o
   2   10    6    9838.07    1018.37    8154.14 o
  -5    4  -17     -26.66     107.90       3.35 o
  -8    6   -8     -46.04     155.69     784.32 o
  -9    5   -7     196.00     118.98     166.34 o
  11    2   -9    2443.87     523.28    3193.15 o
   4    9    8     679.82     159.83     412.71 o
   2    7  -17     765.22     220.47     732.76 o
   7    8   -8       2.04     127.61      13.35 o
   9    6   -9    1333.24     372.48    1034.14 o
   6    7  -14     563.53     232.20     349.07 o
   9    6    4    8639.84    1237.67    7684.54 o
 -10    4   -5       9.15     158.60      73.24 o
   1    5  -20    3235.50     442.22    2416.84 o
   2    4  -21    4695.10     625.05    4744.98 o
   2    5  -20     206.49     148.27      60.02 o
   9    4  -14      86.77     131.43       4.12 o
   0    9   12     138.64     139.54     155.67 o
   1    4  -21      49.86     161.97     117.87 o
   4   -3   19    4270.87     503.96    3184.99 o
   8   -2  -18    2559.29     648.69    2437.00 o
  -4   10    1     176.90     151.43     205.40 o
 -11    1   -4     163.94     214.26     388.51 o
   1    1   22     350.33     157.80     360.30 o
 -11    2   -3    1055.18     266.69    1992.80 o
   4    6  -18      44.29     139.29     134.57 o
   3   10   -6     108.70     258.92      53.72 o
  -9    4   -9     377.87     155.61     353.75 o
  -4   10    2     573.62     171.43     415.77 o
   1    8  -15      43.83     108.19      51.95 o
  -6    4   19     187.08     182.72     227.84 o
  -6    9    5      43.90     142.39       0.06 o
  11    3   -7     740.27     239.25     767.30 o
   4    0   20    5565.25     717.99    5085.82 o
   6    8  -11      55.40     196.90       3.00 o
  -4   10    0    7897.84     733.48    6404.01 o
   2    9  -12    8150.39     952.00    7252.35 o
  -4    7  -14    4758.73     711.35    4167.42 o
  -8    1  -14    5074.47     669.78    4867.58 o
  10    5    2      74.92     138.16      35.28 o
 -10    2   -8    1863.30     274.18    1742.61 o
  11    3    1    1463.62     255.16    1513.74 o
  -5    5  -16     869.35     221.45     662.82 o
   0    7  -17    2647.11     434.70    2200.39 o
  -2    7  -16    4348.70     557.36    3670.31 o
  -5    8  -10    -166.37      71.18     255.68 o
  -6    9   -2    1025.59     260.75    1463.09 o
   3   -3   20    3378.10     578.60    3358.28 o
  -4   10    3     136.59     159.89     232.84 o
 -10    3   -7      74.72     105.40      62.10 o
  -5    9   -6     -78.87     159.02       7.18 o
  -7    4  -14    8256.78     819.17    5622.66 o
   2   -8  -15    -203.99     135.86     178.85 o
  -1   10    8      94.15      83.20     196.82 o
   8    7    5     105.02     193.16      16.30 o
   2   -5   19    3308.79     452.31    2874.61 o
   0   10    8    3714.81     413.91    5334.96 o
   2   -4   20    -109.87     131.71      23.12 o
  -2   -9  -11       2.64     137.12      98.76 o
